# Supplementary material for: Age-Dependent Recombination Rates in Human Pedigrees
Source: PLoS Genet. 2011 Sep 1;7(9):e1002251. doi: 10.1371/journal.pgen.1002251 (PMC3164683; doi:10.1371/journal.pgen.1002251)
Supplement: Dataset S1 — Genotypic data of the 478 French-Canadian individuals after stringent quality control. The files were prepared using Plink v1.09 software [56] in the binary file format (BED/BIM/FAM). (BZ2) [file pgen.1002251.s001.bz2]

Archive with 3 entries (3 files):
- FCan_data.bed
- FCan_data.bim
- FCan_data.fam
