# Supplementary material for: Age-Dependent Recombination Rates in Human Pedigrees
Source: PLoS Genet. 2011 Sep 1;7(9):e1002251. doi: 10.1371/journal.pgen.1002251 (PMC3164683; doi:10.1371/journal.pgen.1002251)
Supplement: Dataset S1 — Genotypic data of the 478 French-Canadian individuals after stringent quality control. The files were prepared using Plink v1.09 software [56] in the binary file format (BED/BIM/FAM). (BZ2) [file pgen.1002251.s001.bz2 › FCan_data.bim]

1	rs11240777	0.788822	788822	A	G
1	rs4245756	0.789326	789326	T	C
1	rs6686003	1.07956	1079562	A	G
1	rs11260554	1.11953	1119535	A	C
1	rs10907175	1.12059	1120590	C	A
1	rs2887286	1.14599	1145994	C	T
1	rs3813199	1.14814	1148140	A	G
1	rs6603781	1.14849	1148494	T	C
1	rs11260568	1.18555	1185553	G	C
1	rs12563338	1.18848	1188481	A	T
1	rs6685064	1.20115	1201155	T	C
1	rs2765023	1.28693	1286928	A	G
1	rs2765021	1.28729	1287285	G	A
1	rs1695824	1.35543	1355433	G	T
1	rs3766180	1.46802	1468016	G	A
1	rs6603791	1.4908	1490804	G	A
1	rs2281173	1.67805	1678052	A	G
1	rs1107910	1.68218	1682181	C	T
1	rs2272908	1.71134	1711339	G	A
1	rs10907187	1.74891	1748914	A	G
1	rs7511905	1.78365	1783646	A	C
1	rs745910	1.81934	1819342	C	T
1	rs13303344	1.93826	1938260	G	T
1	rs3121822	1.96232	1962322	C	T
1	rs4648807	2.03076	2030758	A	G
1	rs3107146	2.03744	2037444	A	G
1	rs3107153	2.04659	2046595	C	T
1	rs451061	2.06493	2064928	G	C
1	rs385039	2.06727	2067269	C	T
1	rs262669	2.07235	2072349	A	G
1	rs2257182	2.07243	2072426	C	T
1	rs3128309	2.09574	2095738	A	G
1	rs2460000	2.14622	2146222	A	G
1	rs16824948	2.17608	2176080	T	C
1	rs12084736	2.17944	2179440	A	G
1	rs12045693	2.19544	2195441	A	C
1	rs2132303	2.21312	2213118	T	C
1	rs12562937	2.21934	2219338	T	C
1	rs12082516	2.24102	2241020	C	T
1	rs2645092	2.24772	2247723	C	T
1	rs2645072	2.27028	2270283	A	C
1	rs2840525	2.27302	2273021	C	T
1	rs2843130	2.27317	2273173	G	C
1	rs2840528	2.27376	2273756	C	T
1	rs2840531	2.27627	2276268	T	C
1	rs7545940	2.28949	2289487	C	T
1	rs10910060	2.29277	2292771	A	G
1	rs12404555	2.29808	2298084	C	G
1	rs2843160	2.29894	2298942	T	G
1	rs16825102	2.31523	2315231	A	G
1	rs2840532	2.31767	2317675	C	T
1	rs2645081	2.31857	2318574	T	C
1	rs7512269	2.40849	2408485	T	C
1	rs2985862	2.44243	2442429	A	G
1	rs10910086	2.44549	2445493	G	C
1	rs10910093	2.49557	2495573	A	G
1	rs4486391	2.50291	2502915	A	T
1	rs10910099	2.52341	2523412	G	T
1	rs3890745	2.54348	2543484	C	T
1	rs4474198	2.54362	2543618	T	C
1	rs1456462	2.69168	2691676	G	C
1	rs2377041	2.70319	2703187	T	C
1	rs10909872	2.71341	2713412	C	A
1	rs12565258	2.72568	2725680	G	C
1	rs4648482	2.73978	2739781	G	A
1	rs6680471	2.74437	2744372	A	G
1	rs2842910	2.80728	2807281	C	T
1	rs897632	2.81602	2816023	A	G
1	rs9782915	2.83174	2831740	C	T
1	rs10752728	2.83411	2834114	T	A
1	rs16823232	2.84827	2848269	G	T
1	rs2842909	2.84958	2849584	T	C
1	rs7548727	2.85564	2855638	G	A
1	rs7541664	2.85576	2855761	A	G
1	rs2606414	2.85701	2857008	T	C
1	rs2842933	2.85782	2857821	T	C
1	rs10797373	2.89392	2893916	G	A
1	rs10909855	2.89825	2898248	T	C
1	rs11811220	2.89886	2898859	T	C
1	rs17391750	2.89923	2899231	A	G
1	rs16823335	2.91172	2911720	A	G
1	rs2027264	2.91642	2916415	T	C
1	rs16823350	2.92231	2922306	A	G
1	rs16823352	2.92417	2924172	T	G
1	rs10492936	2.92673	2926730	T	C
1	rs16823374	2.92717	2927172	A	C
1	rs2993510	2.94653	2946526	C	T
1	rs2993480	2.96318	2963182	A	G
1	rs4648451	2.98458	2984577	T	G
1	rs4648453	3.01557	3015572	A	C
1	rs2817174	3.03404	3034041	C	T
1	rs2817178	3.03711	3037112	G	A
1	rs2817184	3.04823	3048230	C	T
1	rs35005996	3.05851	3058506	C	G
1	rs2742673	3.06988	3069879	A	C
1	rs17390167	3.08469	3084691	G	C
1	rs2651912	3.1006	3100595	A	G
1	rs11577655	3.10935	3109349	T	C
1	rs13328662	3.11402	3114015	C	T
1	rs3753758	3.1174	3117398	A	G
1	rs2651898	3.12672	3126718	G	A
1	rs12075867	3.12782	3127816	G	A
1	rs2651891	3.12978	3129776	T	C
1	rs16823551	3.13148	3131476	T	C
1	rs10797384	3.13768	3137685	G	A
1	rs17398063	3.16256	3162562	A	G
1	rs2455124	3.17836	3178365	T	C
1	rs10492940	3.18761	3187607	T	G
1	rs2500300	3.19231	3192305	T	C
1	rs2500289	3.20281	3202806	G	A
1	rs2500283	3.20878	3208783	G	C
1	rs6673393	3.20996	3209961	G	A
1	rs6670518	3.21002	3210020	C	T
1	rs4648378	3.21148	3211481	T	A
1	rs7534363	3.21197	3211973	C	T
1	rs7534029	3.21219	3212194	G	A
1	rs11808276	3.21233	3212330	T	C
1	rs7526595	3.2152	3215195	T	A
1	rs12086132	3.21562	3215617	C	A
1	rs2500278	3.2158	3215800	A	G
1	rs10909927	3.21648	3216476	C	G
1	rs2483266	3.2259	3225901	C	T
1	rs6687835	3.22703	3227034	T	C
1	rs2500274	3.22707	3227069	G	A
1	rs6690558	3.22741	3227412	A	G
1	rs1108600	3.231	3230995	T	C
1	rs4648478	3.24187	3241867	A	G
1	rs7552331	3.2438	3243801	A	G
1	rs2483280	3.2454	3245399	T	C
1	rs1999527	3.24597	3245968	T	G
1	rs16824338	3.24606	3246062	T	C
1	rs4648485	3.27339	3273388	A	G
1	rs11584967	3.28725	3287246	A	G
1	rs10492939	3.29273	3292731	T	C
1	rs10909940	3.30662	3306616	A	G
1	rs17400178	3.3301	3330095	T	G
1	rs2483242	3.33501	3335005	A	T
1	rs2493264	3.34381	3343809	A	G
1	rs2995007	3.35635	3356353	T	G
1	rs4648501	3.35799	3357991	G	A
1	rs2487670	3.358	3358003	T	C
1	rs3806164	3.36992	3369917	T	C
1	rs4648505	3.39516	3395156	G	A
1	rs6669870	3.41145	3411446	T	C
1	rs1896	3.43124	3431242	A	G
1	rs10909969	3.47001	3470009	T	C
1	rs10909974	3.48893	3488927	T	C
1	rs4276857	3.53421	3534206	C	T
1	rs3765730	3.59738	3597380	A	G
1	rs17379833	3.61004	3610040	A	T
1	rs6424090	3.61854	3618537	T	C
1	rs7514979	3.64445	3644455	T	C
1	rs12128253	3.65861	3658613	C	A
1	rs1181889	3.66089	3660887	G	A
1	rs2275837	3.67618	3676178	A	G
1	rs2799182	3.68586	3685860	A	G
1	rs12061931	3.68622	3686216	T	C
1	rs17411279	3.68635	3686352	T	C
1	rs12563491	3.69008	3690076	T	C
1	rs9424283	3.69509	3695086	C	G
1	rs7543006	3.70389	3703893	G	C
1	rs2154068	3.71082	3710825	A	G
1	rs10752721	3.71619	3716186	C	T
1	rs6695834	3.7203	3720295	T	C
1	rs6702916	3.7225	3722499	A	T
1	rs6702935	3.72257	3722567	T	C
1	rs6703035	3.72264	3722642	A	G
1	rs11809965	3.72302	3723021	G	C
1	rs12759497	3.73212	3732117	A	G
1	rs6663840	3.73318	3733179	A	G
1	rs9424310	3.73394	3733944	A	G
1	rs2275831	3.73578	3735784	A	G
1	rs17403773	3.73657	3736570	T	C
1	rs6413779	3.73746	3737463	A	G
1	rs12093010	3.74179	3741789	A	C
1	rs12084604	3.74367	3743673	C	T
1	rs2298225	3.74593	3745934	T	G
1	rs2298224	3.74601	3746015	G	A
1	rs4411083	3.75275	3752749	T	C
1	rs16824230	3.7561	3756100	G	A
1	rs10909804	3.76079	3760789	A	G
1	rs4564078	3.76222	3762219	A	G
1	rs12734459	3.78266	3782661	G	C
1	rs12132240	3.78413	3784133	A	G
1	rs7530189	3.79496	3794958	T	C
1	rs12085743	3.80165	3801650	A	C
1	rs10797353	3.80271	3802708	C	G
1	rs10909830	3.81256	3812563	T	C
1	rs12032899	3.89945	3899452	C	G
1	rs4654522	3.8995	3899497	C	G
1	rs12724233	3.90269	3902692	T	C
1	rs11583257	3.90411	3904110	A	G
1	rs7548668	3.90592	3905920	C	T
1	rs7519458	3.90697	3906970	G	A
1	rs10915427	3.91209	3912093	G	A
1	rs9426475	3.9221	3922104	G	A
1	rs6693909	3.92745	3927450	T	C
1	rs10915490	3.92878	3928784	C	G
1	rs12031557	3.93396	3933957	G	A
1	rs10753378	3.93606	3936055	A	G
1	rs4654428	3.939	3939005	T	G
1	rs11587314	3.93969	3939693	G	A
1	rs4654525	3.94001	3940015	G	A
1	rs12023372	3.97292	3972924	C	G
1	rs4129100	3.97831	3978308	C	T
1	rs16840634	3.97864	3978636	C	G
1	rs12025543	3.98259	3982587	C	A
1	rs12023925	3.98289	3982891	A	G
1	rs4654611	3.98576	3985761	G	C
1	rs3813810	3.9882	3988199	T	G
1	rs12062024	3.98912	3989119	A	T
1	rs12080516	3.98947	3989473	T	C
1	rs12409038	3.99561	3995610	G	C
1	rs4292923	3.99715	3997148	C	T
1	rs10915360	4.01741	4017414	C	T
1	rs4233258	4.02076	4020758	A	G
1	rs4391636	4.03054	4030544	C	T
1	rs7537141	4.03111	4031109	T	C
1	rs7538658	4.03264	4032637	C	T
1	rs7529853	4.03274	4032742	C	G
1	rs4639725	4.03979	4039791	G	A
1	rs4351611	4.0577	4057702	C	T
1	rs10399650	4.06586	4065864	C	A
1	rs10915430	4.06715	4067145	G	A
1	rs6702575	4.0712	4071203	C	T
1	rs10492944	4.07165	4071646	A	G
1	rs6670920	4.07597	4075966	A	G
1	rs10737402	4.07816	4078163	T	C
1	rs4400585	4.08265	4082645	G	T
1	rs10915437	4.08287	4082866	G	A
1	rs10915438	4.08312	4083118	T	C
1	rs4131507	4.09457	4094572	G	A
1	rs4654492	4.10168	4101675	A	G
1	rs9426494	4.10615	4106148	C	T
1	rs16840861	4.10703	4107031	G	A
1	rs9426495	4.10878	4108778	T	C
1	rs41434152	4.11469	4114688	T	C
1	rs4589076	4.11695	4116948	C	T
1	rs4654497	4.12442	4124418	A	G
1	rs16840873	4.12718	4127180	G	A
1	rs4654501	4.13563	4135628	G	A
1	rs4233262	4.13684	4136842	G	A
1	rs12030172	4.13784	4137844	T	G
1	rs4654511	4.16384	4163843	A	G
1	rs12095632	4.16845	4168454	C	G
1	rs4130091	4.16873	4168730	A	G
1	rs6657617	4.18003	4180030	A	G
1	rs4592237	4.18049	4180490	G	A
1	rs12120815	4.18286	4182860	A	G
1	rs903540	4.18452	4184519	T	C
1	rs7528938	4.18478	4184779	G	A
1	rs16840968	4.19115	4191147	G	A
1	rs12078298	4.20889	4208894	A	T
1	rs16841037	4.2164	4216404	A	C
1	rs2411738	4.22623	4226228	G	A
1	rs10799221	4.22863	4228626	A	G
1	rs4654426	4.23164	4231643	T	C
1	rs1495244	4.24246	4242464	T	C
1	rs6702000	4.24329	4243294	G	C
1	rs17408082	4.2436	4243595	T	G
1	rs1106307	4.26433	4264332	A	G
1	rs2132176	4.26442	4264424	A	G
1	rs4654523	4.26808	4268076	T	C
1	rs351615	4.27025	4270245	G	A
1	rs351614	4.27172	4271723	A	G
1	rs12132314	4.27181	4271809	T	C
1	rs351596	4.27777	4277771	C	T
1	rs12408318	4.27959	4279587	G	A
1	rs876273	4.27974	4279737	G	C
1	rs351598	4.27982	4279818	A	T
1	rs1874269	4.28005	4280055	A	G
1	rs12042246	4.28561	4285608	C	G
1	rs12042782	4.28862	4288618	C	G
1	rs641473	4.28874	4288745	C	T
1	rs501284	4.29007	4290071	A	G
1	rs501334	4.29009	4290090	T	C
1	rs12046130	4.29488	4294880	T	C
1	rs12117178	4.29509	4295095	G	A
1	rs590925	4.29819	4298188	A	G
1	rs590537	4.30271	4302712	G	A
1	rs523634	4.30785	4307845	C	T
1	rs12139755	4.30793	4307935	T	G
1	rs600933	4.30936	4309356	G	A
1	rs527351	4.31401	4314014	T	C
1	rs12022854	4.31782	4317821	T	C
1	rs12404603	4.32574	4325736	T	C
1	rs16838819	4.32634	4326338	C	A
1	rs12119772	4.32738	4327383	T	C
1	rs7519313	4.32742	4327422	T	C
1	rs661536	4.33483	4334834	T	C
1	rs727658	4.33513	4335130	A	G
1	rs2926484	4.33588	4335881	C	A
1	rs16838830	4.34046	4340458	C	T
1	rs589870	4.34061	4340609	A	G
1	rs1845636	4.34084	4340838	A	G
1	rs1495249	4.34103	4341027	C	A
1	rs239339	4.3444	4344399	A	C
1	rs349413	4.34457	4344566	G	T
1	rs12039284	4.35316	4353164	A	G
1	rs16838915	4.35437	4354372	T	A
1	rs349415	4.35527	4355275	C	G
1	rs16838922	4.35591	4355907	A	T
1	rs7521665	4.35614	4356137	T	C
1	rs7552146	4.35639	4356393	A	G
1	rs16838929	4.35697	4356972	G	C
1	rs349417	4.35793	4357928	G	A
1	rs12042555	4.35891	4358909	T	C
1	rs12043406	4.35948	4359480	T	C
1	rs6679220	4.35955	4359549	A	G
1	rs12043606	4.36012	4360122	T	C
1	rs505933	4.37159	4371593	T	C
1	rs659514	4.37189	4371886	A	G
1	rs349409	4.37777	4377771	G	A
1	rs4654432	4.38108	4381075	G	A
1	rs6676603	4.3902	4390198	T	A
1	rs17452433	4.39161	4391607	G	A
1	rs1674877	4.39652	4396519	A	G
1	rs16839003	4.39657	4396566	G	A
1	rs1335364	4.39696	4396957	A	G
1	rs6660514	4.39698	4396978	G	A
1	rs1335363	4.39699	4396990	C	T
1	rs7531965	4.40443	4404431	T	C
1	rs780586	4.40479	4404787	T	C
1	rs10915541	4.40537	4405372	A	G
1	rs619729	4.4216	4421596	C	T
1	rs7526548	4.42896	4428963	C	T
1	rs10915545	4.4294	4429404	T	C
1	rs12142580	4.43254	4432544	C	G
1	rs12142584	4.43257	4432571	A	G
1	rs1037800	4.44065	4440655	T	C
1	rs350171	4.44465	4444653	T	G
1	rs350186	4.44896	4448961	T	G
1	rs705690	4.44924	4449240	C	T
1	rs780606	4.44926	4449262	T	C
1	rs780608	4.45061	4450613	T	G
1	rs780611	4.45132	4451315	G	A
1	rs350189	4.45192	4451919	C	T
1	rs9659744	4.45787	4457873	T	C
1	rs10915548	4.45865	4458652	A	G
1	rs13374152	4.45883	4458832	A	G
1	rs678246	4.46133	4461327	G	T
1	rs11802495	4.46213	4462130	A	G
1	rs10753381	4.46577	4465766	T	C
1	rs4654440	4.46593	4465925	A	G
1	rs10799241	4.46941	4469407	G	A
1	rs1710415	4.4716	4471600	T	C
1	rs12038994	4.47865	4478650	A	T
1	rs16839198	4.47875	4478753	T	G
1	rs13375764	4.47999	4479995	C	T
1	rs10489135	4.48206	4482059	C	T
1	rs10915551	4.48745	4487455	T	C
1	rs241237	4.48783	4487829	C	T
1	rs241228	4.49347	4493474	C	T
1	rs17348839	4.50526	4505263	T	G
1	rs12092980	4.50633	4506331	G	A
1	rs241244	4.51011	4510110	T	A
1	rs7542801	4.51116	4511159	A	G
1	rs7549444	4.51129	4511295	G	A
1	rs241256	4.51437	4514372	G	A
1	rs241257	4.51468	4514682	G	A
1	rs4654556	4.51519	4515191	C	T
1	rs241260	4.51593	4515926	G	C
1	rs241261	4.51596	4515962	A	G
1	rs241270	4.52505	4525049	T	A
1	rs241275	4.52784	4527839	T	C
1	rs241278	4.52927	4529268	G	A
1	rs7526879	4.53034	4530343	A	G
1	rs241212	4.53113	4531126	A	C
1	rs241225	4.5416	4541602	G	A
1	rs241224	4.54166	4541659	G	T
1	rs619364	4.54624	4546239	G	A
1	rs532259	4.54682	4546823	G	A
1	rs17349020	4.55214	4552144	T	C
1	rs164772	4.55237	4552372	C	T
1	rs7518655	4.55295	4552953	A	G
1	rs7518781	4.55312	4553124	A	C
1	rs6426423	4.55601	4556007	T	G
1	rs129794	4.55656	4556558	A	G
1	rs618751	4.56239	4562392	A	G
1	rs164780	4.56635	4566354	G	C
1	rs11590266	4.56828	4568283	C	T
1	rs6703429	4.57261	4572615	C	T
1	rs10489133	4.5738	4573797	T	C
1	rs6668002	4.58196	4581964	A	G
1	rs12403290	4.58239	4582392	A	C
1	rs12029434	4.58258	4582582	G	A
1	rs875808	4.58551	4585508	T	C
1	rs7553610	4.58773	4587734	A	G
1	rs6426430	4.58802	4588021	G	T
1	rs10799249	4.59172	4591720	A	G
1	rs12744374	4.59623	4596231	T	C
1	rs2101195	4.59716	4597160	A	G
1	rs3947662	4.61841	4618411	T	G
1	rs12083131	4.62368	4623678	T	C
1	rs10915579	4.62387	4623873	C	T
1	rs17455108	4.62391	4623908	C	T
1	rs4654582	4.63014	4630143	A	T
1	rs11587129	4.63179	4631788	T	C
1	rs12138000	4.63199	4631992	T	C
1	rs1564666	4.63219	4632194	G	A
1	rs10915584	4.63632	4636316	A	C
1	rs11588881	4.63724	4637243	A	G
1	rs16839450	4.63739	4637391	T	C
1	rs2071989	4.63746	4637465	T	C
1	rs2071992	4.63825	4638254	G	A
1	rs10799257	4.63918	4639178	G	T
1	rs12747700	4.6476	4647597	T	C
1	rs1483197	4.67076	4670764	C	T
1	rs2071999	4.67313	4673126	G	T
1	rs242058	4.6743	4674298	A	G
1	rs16839502	4.67749	4677487	A	T
1	rs3820251	4.68101	4681011	T	C
1	rs12135881	4.68178	4681782	C	G
1	rs3766964	4.69204	4692044	C	T
1	rs4448488	4.69251	4692514	G	T
1	rs392630	4.69642	4696418	T	C
1	rs3753702	4.69906	4699060	T	C
1	rs431966	4.70259	4702588	C	G
1	rs367673	4.70312	4703125	C	G
1	rs393976	4.70369	4703694	C	T
1	rs9787371	4.70575	4705747	A	G
1	rs2802720	4.70898	4708980	T	C
1	rs434474	4.71398	4713977	A	T
1	rs428001	4.71426	4714260	A	G
1	rs16838479	4.71758	4717577	T	C
1	rs7537345	4.71822	4718223	A	G
1	rs368420	4.71966	4719663	A	G
1	rs879092	4.72083	4720826	A	T
1	rs443850	4.72116	4721157	T	C
1	rs12066439	4.72417	4724171	A	G
1	rs2743979	4.72501	4725012	A	G
1	rs12030346	4.73186	4731855	A	G
1	rs41355644	4.74468	4744683	A	G
1	rs9426484	4.74497	4744972	A	G
1	rs12408533	4.75293	4752928	G	A
1	rs4654606	4.75827	4758268	T	G
1	rs16839672	4.75972	4759724	T	C
1	rs12410445	4.76771	4767710	C	A
1	rs1120120	4.77873	4778731	G	A
1	rs12117810	4.7819	4781899	G	A
1	rs1883345	4.78252	4782516	G	A
1	rs12063965	4.78725	4787247	A	C
1	rs12028621	4.78858	4788583	T	A
1	rs12072038	4.79612	4796121	C	G
1	rs12118185	4.79743	4797427	T	C
1	rs11576972	4.7975	4797504	C	G
1	rs12124406	4.801	4801002	C	G
1	rs12034948	4.81023	4810231	G	A
1	rs6693945	4.81103	4811032	A	G
1	rs7549868	4.81259	4812586	G	A
1	rs7552804	4.81274	4812743	G	T
1	rs6426440	4.81477	4814770	G	T
1	rs1535736	4.81646	4816465	G	A
1	rs1535734	4.81677	4816766	T	C
1	rs10489137	4.83336	4833355	C	A
1	rs10489138	4.83393	4833927	T	C
1	rs7548372	4.84338	4843383	C	A
1	rs4654464	4.85142	4851425	C	A
1	rs4654620	4.85796	4857962	A	G
1	rs10915656	4.8588	4858799	C	T
1	rs1998542	4.86077	4860771	C	T
1	rs7524606	4.8635	4863497	T	C
1	rs7520488	4.8676	4867599	C	G
1	rs2209159	4.87108	4871077	T	C
1	rs12034557	4.87137	4871367	A	G
1	rs10915668	4.87316	4873161	T	C
1	rs12035499	4.88055	4880552	T	C
1	rs12043326	4.88334	4883339	C	T
1	rs4141867	4.88366	4883658	G	A
1	rs1535733	4.88423	4884232	C	T
1	rs2093765	4.88474	4884742	G	A
1	rs1886110	4.88617	4886166	G	A
1	rs6666453	4.88728	4887284	C	A
1	rs12409253	4.89431	4894312	A	G
1	rs10915683	4.89604	4896045	C	T
1	rs12045266	4.89614	4896135	A	C
1	rs12048035	4.89617	4896167	G	C
1	rs9426468	4.89825	4898245	G	A
1	rs12042532	4.90191	4901913	C	A
1	rs12041887	4.90203	4902030	G	A
1	rs6426368	4.90249	4902486	C	T
1	rs6678838	4.90301	4903007	G	T
1	rs7534281	4.90564	4905635	A	G
1	rs10915296	4.90709	4907095	T	C
1	rs7544541	4.91196	4911961	G	A
1	rs12404173	4.91794	4917938	A	G
1	rs12119864	4.92263	4922627	G	A
1	rs6702660	4.92329	4923290	T	C
1	rs3101220	4.925	4924999	G	C
1	rs7525837	4.93052	4930520	T	C
1	rs7518523	4.93142	4931421	C	T
1	rs10915303	4.93505	4935048	G	A
1	rs6666330	4.93767	4937672	C	T
1	rs12739724	4.93791	4937911	A	G
1	rs2334268	4.94213	4942126	T	C
1	rs7541612	4.94848	4948484	A	G
1	rs7367766	4.95116	4951165	C	A
1	rs6683624	4.95157	4951570	T	C
1	rs1459753	4.95296	4952961	A	G
1	rs1117325	4.95505	4955047	T	C
1	rs1459754	4.95546	4955464	A	G
1	rs11808607	4.96205	4962048	G	A
1	rs10915307	4.96315	4963153	A	G
1	rs10737393	4.96406	4964065	C	G
1	rs10915309	4.96571	4965710	T	C
1	rs10915314	4.97618	4976182	G	C
1	rs12047764	4.97741	4977412	C	T
1	rs2169089	4.98848	4988477	T	C
1	rs720318	4.98885	4988854	T	C
1	rs1459764	4.99057	4990575	C	T
1	rs1459763	4.99456	4994563	G	A
1	rs12403444	5.002	5002004	C	T
1	rs6603832	5.0274	5027403	T	C
1	rs10915336	5.03753	5037526	T	C
1	rs6680801	5.04493	5044926	A	G
1	rs10915342	5.04593	5045931	C	T
1	rs12723011	5.05032	5050320	T	A
1	rs12121092	5.05202	5052019	A	C
1	rs3101225	5.0561	5056105	C	A
1	rs12405346	5.05704	5057038	C	G
1	rs7513590	5.07057	5070572	C	T
1	rs6701939	5.07967	5079666	A	G
1	rs6671889	5.09256	5092563	A	C
1	rs4949165	5.09261	5092609	C	G
1	rs9439505	5.09353	5093533	A	G
1	rs16840024	5.09408	5094081	A	G
1	rs10737397	5.09503	5095027	A	C
1	rs12122020	5.09518	5095177	A	G
1	rs10492925	5.09523	5095231	C	T
1	rs12045223	5.09524	5095242	T	A
1	rs6681148	5.10037	5100369	A	G
1	rs6681359	5.10059	5100592	C	T
1	rs9439509	5.1063	5106305	G	A
1	rs4345839	5.1065	5106499	A	G
1	rs12025231	5.1091	5109104	A	G
1	rs12121369	5.10998	5109984	A	C
1	rs10753353	5.11099	5110994	T	C
1	rs12027352	5.1112	5111198	A	G
1	rs7517431	5.11438	5114383	C	G
1	rs9439538	5.1156	5115596	T	C
1	rs6668830	5.12193	5121935	C	G
1	rs7545119	5.1342	5134195	G	T
1	rs10492930	5.14694	5146942	C	T
1	rs12041491	5.1533	5153296	T	C
1	rs10492932	5.15341	5153405	T	A
1	rs7536712	5.15352	5153524	A	G
1	rs10492933	5.15378	5153778	A	G
1	rs2722782	5.15842	5158416	T	C
1	rs2722787	5.16438	5164377	T	C
1	rs7533885	5.17849	5178495	C	G
1	rs12031466	5.19322	5193225	T	C
1	rs12125575	5.20218	5202175	A	G
1	rs6687834	5.20331	5203306	T	C
1	rs571977	5.20812	5208117	G	A
1	rs7534404	5.20911	5209115	A	G
1	rs12128282	5.20976	5209757	T	C
1	rs10915396	5.21044	5210440	T	C
1	rs6686714	5.21047	5210469	T	G
1	rs4847581	5.21804	5218042	T	A
1	rs12089315	5.21841	5218412	T	C
1	rs972257	5.22208	5222078	A	T
1	rs499416	5.22409	5224091	A	G
1	rs648378	5.22578	5225784	G	A
1	rs536995	5.22591	5225910	A	G
1	rs646542	5.22619	5226194	G	T
1	rs493993	5.2301	5230099	A	G
1	rs494138	5.23015	5230146	G	A
1	rs495765	5.23027	5230275	C	T
1	rs10799189	5.23268	5232677	A	G
1	rs584938	5.23394	5233939	C	A
1	rs12729227	5.2348	5234796	T	A
1	rs613882	5.23735	5237352	A	G
1	rs615185	5.23761	5237605	A	G
1	rs10492935	5.24109	5241092	G	A
1	rs17423547	5.24132	5241324	G	A
1	rs557477	5.24633	5246334	C	A
1	rs565941	5.2473	5247299	T	C
1	rs7530063	5.25235	5252352	G	A
1	rs7516132	5.25241	5252408	T	C
1	rs9439550	5.25703	5257031	C	A
1	rs9439551	5.26215	5262152	C	G
1	rs11579000	5.2622	5262205	G	A
1	rs9439519	5.26449	5264494	G	A
1	rs9439521	5.26845	5268449	T	C
1	rs9439525	5.26904	5269037	A	G
1	rs9439527	5.26966	5269658	A	G
1	rs10915413	5.27144	5271439	T	C
1	rs16840503	5.27236	5272361	A	C
1	rs10915414	5.27323	5273226	G	C
1	rs874995	5.28646	5286457	T	A
1	rs16840538	5.29007	5290069	G	A
1	rs4847564	5.29014	5290138	A	G
1	rs11576342	5.29044	5290438	T	C
1	rs10799197	5.30273	5302730	C	T
1	rs4129058	5.3104	5310402	G	A
1	rs7364349	5.32139	5321393	T	C
1	rs7512133	5.32146	5321464	T	C
1	rs11801490	5.38652	5386524	G	A
1	rs11582323	5.3898	5389802	T	C
1	rs11587457	5.39785	5397846	C	G
1	rs11260639	5.39809	5398088	T	C
1	rs11576458	5.39817	5398168	T	C
1	rs11576460	5.39818	5398185	G	C
1	rs6603835	5.39825	5398250	G	T
1	rs11260646	5.40117	5401174	C	T
1	rs6603839	5.40269	5402688	C	T
1	rs2355	5.40285	5402847	G	A
1	rs12724170	5.41598	5415979	G	C
1	rs7538250	5.44346	5443458	T	C
1	rs10796404	5.46526	5465256	A	G
1	rs17028069	5.46787	5467866	T	C
1	rs12030717	5.47171	5471705	A	G
1	rs12126301	5.47203	5472032	T	C
1	rs12120052	5.47382	5473820	A	G
1	rs2071956	5.47801	5478006	C	T
1	rs2071958	5.47827	5478271	A	G
1	rs17028129	5.4847	5484695	C	A
1	rs17028141	5.48601	5486006	G	T
1	rs12123786	5.48617	5486174	G	A
1	rs2213780	5.49364	5493637	C	T
1	rs9730430	5.49394	5493943	G	C
1	rs12033085	5.49445	5494446	A	G
1	rs1540325	5.49462	5494624	C	T
1	rs9729649	5.49489	5494891	A	G
1	rs2008457	5.5078	5507802	T	C
1	rs9787199	5.51539	5515386	A	G
1	rs2153900	5.51732	5517324	T	C
1	rs9439610	5.51872	5518725	C	T
1	rs1935759	5.5266	5526603	A	T
1	rs2211417	5.53432	5534316	A	C
1	rs1418632	5.53554	5535543	A	G
1	rs12062988	5.53732	5537318	G	A
1	rs6673119	5.54815	5548153	G	A
1	rs7523214	5.54852	5548516	C	G
1	rs10796403	5.55744	5557438	C	T
1	rs1775404	5.5594	5559405	G	A
1	rs2226156	5.55967	5559666	G	A
1	rs12080410	5.56126	5561260	G	C
1	rs1775420	5.56451	5564506	G	A
1	rs1818038	5.5651	5565098	T	C
1	rs12078796	5.56574	5565745	A	G
1	rs4845803	5.56802	5568016	C	T
1	rs4845804	5.56803	5568030	A	G
1	rs4845805	5.5683	5568299	T	C
1	rs12036552	5.56879	5568789	A	G
1	rs1775416	5.56885	5568851	A	G
1	rs12407564	5.56894	5568944	T	C
1	rs10907201	5.58085	5580854	C	T
1	rs12090011	5.58135	5581348	A	G
1	rs11811237	5.58224	5582239	T	C
1	rs12116874	5.59321	5593214	G	T
1	rs707583	5.59434	5594344	G	T
1	rs1695621	5.60381	5603815	G	C
1	rs12143743	5.60609	5606094	A	C
1	rs945323	5.60635	5606348	C	T
1	rs945321	5.60703	5607027	T	G
1	rs12145625	5.60738	5607375	T	C
1	rs1775401	5.60872	5608719	G	A
1	rs11260666	5.62222	5622221	T	C
1	rs12078062	5.62903	5629025	C	A
1	rs17427125	5.62918	5629184	T	G
1	rs1499396	5.62981	5629811	C	T
1	rs6690488	5.6301	5630102	C	T
1	rs707586	5.63303	5633030	G	A
1	rs1775408	5.63973	5639725	G	A
1	rs1695629	5.6406	5640603	C	A
1	rs973978	5.64596	5645963	C	T
1	rs12038069	5.64615	5646150	C	G
1	rs12038771	5.64623	5646230	A	G
1	rs707580	5.64753	5647527	C	T
1	rs1081454	5.6566	5656600	G	T
1	rs770701	5.6661	5666096	G	A
1	rs770705	5.66977	5669771	G	T
1	rs770706	5.66996	5669960	C	T
1	rs770707	5.67007	5670075	G	A
1	rs1278832	5.6712	5671198	C	T
1	rs709189	5.67138	5671379	G	A
1	rs709188	5.67167	5671670	T	C
1	rs770710	5.67317	5673169	A	T
1	rs873982	5.69285	5692852	C	A
1	rs770698	5.69558	5695578	C	G
1	rs2649086	5.70536	5705356	A	G
1	rs1875037	5.70772	5707722	T	C
1	rs2842258	5.71309	5713085	G	A
1	rs2842257	5.71324	5713242	C	T
1	rs2842244	5.72621	5726207	C	T
1	rs924378	5.72894	5728936	G	C
1	rs12095646	5.73647	5736471	C	G
1	rs11260689	5.73749	5737485	T	C
1	rs12060268	5.73783	5737835	T	C
1	rs17028749	5.73985	5739852	G	C
1	rs4072521	5.75284	5752835	G	A
1	rs3935073	5.75355	5753554	C	A
1	rs4276922	5.75371	5753705	G	A
1	rs9308476	5.80305	5803053	G	T
1	rs4845820	5.8035	5803496	T	C
1	rs1698973	5.82388	5823875	T	C
1	rs11590626	5.8249	5824901	A	G
1	rs9729215	5.82501	5825014	T	C
1	rs489834	5.82535	5825348	C	G
1	rs1698980	5.82655	5826545	A	G
1	rs1624858	5.8273	5827305	C	T
1	rs4845825	5.82733	5827331	A	C
1	rs1765719	5.82852	5828516	G	T
1	rs506776	5.82892	5828924	T	C
1	rs1287616	5.83132	5831320	G	A
1	rs548726	5.83621	5836208	T	C
1	rs522049	5.83648	5836480	T	C
1	rs11121600	5.84363	5843629	A	C
1	rs12121542	5.84414	5844143	C	A
1	rs11121648	5.84638	5846375	T	G
1	rs12737596	5.84854	5848542	G	A
1	rs12079601	5.86533	5865334	A	G
1	rs4908559	5.86672	5866725	A	G
1	rs12735231	5.86903	5869030	T	C
1	rs10746504	5.86954	5869537	A	G
1	rs11122098	5.8716	5871605	G	A
1	rs12139627	5.87993	5879929	A	G
1	rs12728066	5.88031	5880312	A	G
1	rs12120967	5.88797	5887968	A	G
1	rs3747987	5.88871	5888706	A	G
1	rs12123214	5.89034	5890337	T	C
1	rs12142363	5.909	5908996	C	G
1	rs11590436	5.91151	5911513	A	C
1	rs11576617	5.91645	5916446	T	C
1	rs12098207	5.91768	5917676	A	G
1	rs12745395	5.95252	5952524	T	C
1	rs4068399	5.95679	5956787	G	A
1	rs4908639	5.96117	5961170	G	C
1	rs812051	5.96761	5967609	A	G
1	rs709207	5.97164	5971645	A	G
1	rs1295101	5.97875	5978755	C	T
1	rs7524578	5.97932	5979316	T	C
1	rs7524865	5.98191	5981909	T	C
1	rs481762	5.98423	5984235	G	A
1	rs806114	5.99023	5990227	G	C
1	rs1295107	6.00198	6001979	T	C
1	rs7539366	6.00222	6002217	C	G
1	rs11121065	6.01095	6010951	A	G
1	rs1295103	6.01126	6011258	A	C
1	rs4908494	6.02344	6023442	A	G
1	rs4908728	6.02501	6025006	T	C
1	rs3789563	6.02659	6026589	G	A
1	rs3789559	6.0277	6027696	T	C
1	rs17029103	6.04857	6048569	G	A
1	rs4908757	6.05082	6050816	G	A
1	rs11121187	6.06273	6062727	T	C
1	rs3789541	6.06391	6063912	T	C
1	rs3789531	6.0675	6067501	T	C
1	rs12734251	6.12857	6128574	C	T
1	rs9434741	6.14045	6140446	G	A
1	rs3827723	6.18172	6181717	C	T
1	rs10864433	6.18446	6184458	T	C
1	rs12071731	6.19875	6198754	C	A
1	rs11590458	6.23741	6237409	A	G
1	rs11811690	6.23971	6239708	A	G
1	rs846103	6.25526	6255256	A	G
1	rs6682058	6.26674	6266740	C	G
1	rs7554077	6.27794	6277945	A	G
1	rs17361670	6.28273	6282734	A	T
1	rs3789484	6.3139	6313900	C	T
1	rs6680950	6.32237	6322367	G	A
1	rs6660500	6.34535	6345346	T	C
1	rs7524775	6.37906	6379059	G	A
1	rs10864548	6.42438	6424383	C	T
1	rs9434795	6.47509	6475086	C	T
1	rs4908553	6.48984	6489836	C	T
1	rs4908904	6.50284	6502837	G	A
1	rs7540913	6.50446	6504464	C	T
1	rs932112	6.51452	6514524	A	G
1	rs11122083	6.51612	6516119	A	G
1	rs6679649	6.52919	6529195	T	C
1	rs10746502	6.52979	6529786	A	G
1	rs11811658	6.56435	6564345	G	A
1	rs731024	6.56731	6567310	A	G
1	rs742394	6.61273	6612727	T	C
1	rs200457	6.62794	6627943	C	T
1	rs2235564	6.6357	6635701	T	C
1	rs200440	6.63587	6635869	T	C
1	rs200451	6.64382	6643821	T	A
1	rs156985	6.66487	6664868	T	C
1	rs200444	6.66803	6668031	T	C
1	rs277686	6.67048	6670484	C	G
1	rs156989	6.67072	6670716	C	T
1	rs3827729	6.67902	6679021	T	C
1	rs278017	6.68572	6685724	C	T
1	rs277670	6.69373	6693727	T	C
1	rs277671	6.69416	6694156	T	G
1	rs277672	6.69419	6694194	G	T
1	rs202577	6.70664	6706640	T	C
1	rs277681	6.70718	6707179	G	T
1	rs441515	6.71583	6715827	G	C
1	rs12724107	6.72608	6726079	T	G
1	rs12065191	6.72633	6726334	C	T
1	rs277675	6.73094	6730941	C	T
1	rs11122129	6.73126	6731264	C	G
1	rs12069069	6.73928	6739276	T	C
1	rs422111	6.74651	6746510	C	T
1	rs378930	6.74905	6749054	A	G
1	rs406028	6.74916	6749158	C	G
1	rs3861756	6.75365	6753649	C	G
1	rs11122143	6.75693	6756933	T	C
1	rs11122144	6.75835	6758348	T	C
1	rs1542899	6.77594	6775942	C	T
1	rs12735232	6.79043	6790429	G	A
1	rs811400	6.80924	6809236	C	T
1	rs11578279	6.8211	6821102	T	G
1	rs4908425	6.8236	6823605	A	G
1	rs4908570	6.82747	6827466	T	C
1	rs11120779	6.84508	6845079	C	T
1	rs12406288	6.84717	6847174	T	C
1	rs10492951	6.86036	6860358	G	A
1	rs17029988	6.86128	6861276	T	C
1	rs6655933	6.86212	6862115	T	C
1	rs10399866	6.86812	6868117	T	C
1	rs17030041	6.87792	6877920	T	C
1	rs6577393	6.891	6890999	T	C
1	rs1892262	6.89959	6899592	C	T
1	rs7519035	6.91345	6913450	T	C
1	rs6577395	6.91451	6914512	A	G
1	rs4908575	6.92793	6927931	G	A
1	rs12134815	6.92913	6929131	T	C
1	rs7538627	6.92929	6929285	A	T
1	rs12239076	6.93713	6937127	C	G
1	rs10864255	6.93723	6937226	T	C
1	rs11120797	6.94131	6941306	G	A
1	rs11120799	6.94681	6946809	T	C
1	rs17030082	6.95185	6951849	A	G
1	rs6679134	6.95842	6958417	G	A
1	rs4518923	6.95939	6959389	G	A
1	rs6701312	6.96356	6963560	T	C
1	rs6698901	6.96376	6963762	T	C
1	rs12128446	6.97719	6977194	G	A
1	rs10128022	6.97791	6977913	G	A
1	rs7525119	6.98402	6984017	T	C
1	rs6665293	6.99808	6998085	A	G
1	rs4908586	7.01104	7011039	A	T
1	rs6577408	7.02288	7022879	C	T
1	rs4074963	7.0279	7027902	C	G
1	rs10746466	7.03067	7030673	T	C
1	rs6690314	7.03701	7037009	T	C
1	rs10779671	7.04208	7042076	T	C
1	rs3923058	7.048	7048000	A	G
1	rs4553221	7.04817	7048169	A	G
1	rs7511741	7.068	7068004	C	T
1	rs7515073	7.06916	7069162	C	G
1	rs2071918	7.07316	7073164	A	G
1	rs11120842	7.08354	7083541	A	T
1	rs7527268	7.09648	7096482	G	A
1	rs7532024	7.10207	7102066	T	C
1	rs6656160	7.10301	7103011	C	T
1	rs4908600	7.11925	7119246	T	C
1	rs12090163	7.11947	7119466	G	A
1	rs4908601	7.12366	7123655	C	T
1	rs13376128	7.13696	7136961	A	C
1	rs6675661	7.144	7144001	G	A
1	rs6678950	7.14463	7144629	G	C
1	rs11120869	7.14469	7144689	C	G
1	rs4908605	7.16802	7168021	A	C
1	rs4908607	7.19191	7191910	A	G
1	rs1304711	7.19291	7192907	T	G
1	rs2157499	7.19406	7194059	C	T
1	rs7514988	7.19424	7194238	C	T
1	rs12035586	7.19561	7195607	T	C
1	rs12144179	7.21109	7211094	T	C
1	rs6577424	7.215	7215004	T	C
1	rs6693725	7.2304	7230397	G	T
1	rs1476047	7.23476	7234759	C	T
1	rs7544004	7.23712	7237116	A	C
1	rs6577428	7.23724	7237242	T	C
1	rs12028181	7.23767	7237672	T	C
1	rs7547519	7.23872	7238723	T	C
1	rs6661170	7.24025	7240246	G	A
1	rs7549382	7.24349	7243490	G	C
1	rs4908612	7.24475	7244747	T	A
1	rs7517429	7.24879	7248788	T	C
1	rs4908453	7.2717	7271700	G	A
1	rs6577435	7.27492	7274915	T	G
1	rs2071924	7.27556	7275561	A	G
1	rs11120896	7.28392	7283925	A	G
1	rs2301462	7.31518	7315181	T	C
1	rs10864294	7.31591	7315907	T	C
1	rs10864295	7.31636	7316360	C	T
1	rs6691196	7.3174	7317405	C	G
1	rs6674628	7.32222	7322216	A	G
1	rs705680	7.32509	7325089	A	G
1	rs4908456	7.32901	7329006	G	A
1	rs845240	7.33174	7331743	T	C
1	rs4908625	7.33555	7335548	A	G
1	rs845262	7.34514	7345138	T	G
1	rs845265	7.348	7348004	T	C
1	rs845222	7.35168	7351679	A	C
1	rs11579620	7.3552	7355202	A	G
1	rs845218	7.35645	7356449	A	G
1	rs4908629	7.36711	7367106	A	G
1	rs2097518	7.38302	7383020	C	T
1	rs845206	7.39079	7390792	C	G
1	rs6695220	7.39082	7390816	G	C
1	rs763162	7.39142	7391423	T	A
1	rs12088178	7.4089	7408904	C	T
1	rs1193219	7.41471	7414707	G	A
1	rs1193220	7.41485	7414852	T	C
1	rs7553147	7.44558	7445582	T	A
1	rs1149331	7.45126	7451256	G	A
1	rs732401	7.45183	7451831	T	C
1	rs1011127	7.45877	7458774	A	G
1	rs1011126	7.45883	7458825	A	G
1	rs2693958	7.46388	7463878	A	G
1	rs2796483	7.46393	7463932	G	A
1	rs1619495	7.46461	7464610	T	C
1	rs12091424	7.47233	7472327	G	A
1	rs7526892	7.47404	7474042	A	G
1	rs1309332	7.47505	7475048	A	G
1	rs10864304	7.47974	7479739	G	A
1	rs12033734	7.48938	7489376	G	C
1	rs11120955	7.48962	7489624	G	T
1	rs11120958	7.49405	7494050	G	A
1	rs749958	7.49485	7494849	T	C
1	rs1193167	7.51304	7513035	C	T
1	rs17031077	7.52332	7523316	T	C
1	rs12562733	7.53497	7534973	C	G
1	rs6697897	7.54014	7540142	C	T
1	rs6696544	7.54418	7544176	A	C
1	rs2003397	7.5562	7556200	G	A
1	rs873433	7.56398	7563975	G	C
1	rs6683993	7.60084	7600840	G	T
1	rs12139380	7.60482	7604824	G	A
1	rs12139470	7.60508	7605076	G	A
1	rs12139551	7.60536	7605360	G	A
1	rs17031185	7.60538	7605381	G	T
1	rs4311910	7.607	7607000	C	T
1	rs17031211	7.61065	7610646	T	C
1	rs17376559	7.64068	7640680	A	G
1	rs3011926	7.66039	7660386	A	G
1	rs947413	7.66461	7664612	G	C
1	rs2995032	7.67572	7675719	C	T
1	rs12071434	7.68165	7681651	T	G
1	rs2995034	7.69349	7693488	A	G
1	rs4908684	7.69597	7695967	C	G
1	rs11121007	7.71288	7712875	C	T
1	rs4908688	7.71814	7718141	T	C
1	rs2066293	7.73313	7733130	T	C
1	rs9919220	7.73455	7734548	C	T
1	rs9919223	7.73498	7734985	T	C
1	rs41479450	7.73871	7738711	C	T
1	rs12093175	7.7409	7740905	A	C
1	rs11587880	7.74554	7745544	C	T
1	rs707458	7.7548	7754799	G	A
1	rs11576572	7.75607	7756072	T	C
1	rs697673	7.76043	7760429	T	C
1	rs707460	7.76128	7761278	C	T
1	rs707463	7.77265	7772649	T	C
1	rs10864315	7.77267	7772668	A	G
1	rs170631	7.7747	7774704	G	C
1	rs875994	7.77551	7775506	G	A
1	rs1012477	7.78072	7780722	C	G
1	rs228642	7.78588	7785880	G	A
1	rs228688	7.80172	7801717	T	G
1	rs228694	7.80642	7806421	T	C
1	rs707472	7.82859	7828595	A	C
1	rs4908486	7.83742	7837422	T	C
1	rs2859389	7.84301	7843010	A	G
1	rs17031661	7.84616	7846163	C	T
1	rs515830	7.84617	7846173	T	C
1	rs228721	7.85417	7854175	A	C
1	rs228719	7.85676	7856758	T	C
1	rs1040395	7.87479	7874790	T	C
1	rs227147	7.87768	7877676	C	T
1	rs161822	7.91173	7911726	C	T
1	rs226484	7.91187	7911873	C	T
1	rs2453021	7.91215	7912153	A	G
1	rs9657980	7.91762	7917620	C	T
1	rs161811	7.92219	7922189	A	G
1	rs2493215	7.9303	7930303	C	T
1	rs226474	7.93235	7932350	A	G
1	rs150914	7.93802	7938023	A	C
1	rs226249	7.94437	7944365	A	G
1	rs178932	7.95289	7952887	G	A
1	rs7516775	7.95516	7955163	A	G
1	rs161807	7.96008	7960083	T	C
1	rs161801	7.96532	7965323	A	G
1	rs225132	8.01809	8018087	C	A
1	rs9434586	8.02323	8023226	T	C
1	rs12748993	8.05209	8052094	G	A
1	rs11121086	8.07381	8073811	T	C
1	rs13374405	8.08799	8087987	A	G
1	rs7553544	8.08831	8088306	T	C
1	rs11121090	8.09122	8091221	A	G
1	rs12134193	8.09921	8099213	A	G
1	rs6698516	8.1062	8106202	A	G
1	rs4908737	8.10989	8109887	T	A
1	rs12566369	8.11551	8115512	A	G
1	rs7529511	8.11781	8117813	A	G
1	rs9434615	8.11865	8118652	T	C
1	rs6577472	8.12872	8128717	C	T
1	rs12047115	8.13151	8131508	G	A
1	rs17509146	8.1407	8140702	G	C
1	rs17032281	8.14474	8144743	T	C
1	rs10779696	8.14687	8146869	G	A
1	rs11587140	8.18342	8183421	G	A
1	rs17032305	8.19308	8193077	C	G
1	rs17509537	8.19528	8195283	C	T
1	rs428046	8.20152	8201516	C	T
1	rs10864338	8.20301	8203011	G	C
1	rs506403	8.20415	8204151	G	A
1	rs394282	8.20724	8207244	A	T
1	rs403623	8.20925	8209252	G	A
1	rs12049468	8.20928	8209280	T	C
1	rs388933	8.2094	8209403	A	G
1	rs11121137	8.20998	8209978	T	C
1	rs406236	8.21009	8210087	T	C
1	rs367915	8.21103	8211027	G	A
1	rs7520292	8.24054	8240545	A	C
1	rs389709	8.24263	8242632	G	A
1	rs10779700	8.24843	8248429	C	T
1	rs433590	8.25587	8255866	G	A
1	rs159631	8.2653	8265299	A	G
1	rs17032406	8.26587	8265868	C	T
1	rs11121152	8.27981	8279808	G	A
1	rs9628987	8.30932	8309317	C	A
1	rs11584036	8.31005	8310050	T	C
1	rs7518563	8.3158	8315805	T	C
1	rs10864350	8.31738	8317383	G	A
1	rs6690548	8.3256	8325598	A	G
1	rs10779702	8.3461	8346097	A	G
1	rs17380831	8.35872	8358718	C	T
1	rs1443929	8.38021	8380210	A	C
1	rs12754538	8.3964	8396400	A	G
1	rs302719	8.41291	8412907	C	A
1	rs301800	8.41319	8413190	T	C
1	rs172531	8.41818	8418177	C	T
1	rs301801	8.41853	8418532	G	A
1	rs301802	8.41989	8419894	A	T
1	rs11806357	8.44923	8449229	G	A
1	rs12568293	8.4635	8463499	C	T
1	rs6577491	8.49756	8497559	G	T
1	rs1463051	8.51948	8519480	T	A
1	rs926951	8.53069	8530693	A	G
1	rs6577499	8.53469	8534691	G	C
1	rs6675857	8.57474	8574741	G	A
1	rs12136766	8.58641	8586408	C	T
1	rs17032714	8.61349	8613490	T	C
1	rs10864361	8.64931	8649308	T	C
1	rs7556169	8.66399	8663988	T	C
1	rs12122666	8.66403	8664025	A	C
1	rs6658881	8.67385	8673855	C	T
1	rs12025126	8.68214	8682141	C	T
1	rs10864364	8.69037	8690367	C	A
1	rs4908778	8.72748	8727475	G	C
1	rs4908510	8.72893	8728932	C	G
1	rs12024032	8.73077	8730772	G	A
1	rs12567502	8.73141	8731407	A	T
1	rs10492963	8.73293	8732928	A	G
1	rs12028160	8.7348	8734801	G	A
1	rs17032767	8.75084	8750837	T	C
1	rs11586056	8.76779	8767786	T	G
1	rs6577525	8.77969	8779691	G	A
1	rs7517436	8.79346	8793463	C	A
1	rs10864368	8.8409	8840900	A	G
1	rs11121247	8.84138	8841382	T	C
1	rs2765507	8.8477	8847699	A	G
1	rs2274971	8.85374	8853736	T	C
1	rs6660137	8.85583	8855829	G	A
1	rs7534552	8.89181	8891806	C	T
1	rs11805233	8.90635	8906355	T	C
1	rs6577539	8.91182	8911822	G	A
1	rs2781079	8.9137	8913703	C	T
1	rs4609454	8.91373	8913728	C	T
1	rs7417097	8.91645	8916454	A	G
1	rs4418632	8.9167	8916699	C	T
1	rs6684149	8.92577	8925765	T	C
1	rs942969	8.93014	8930143	G	C
1	rs2274327	8.93199	8931993	T	C
1	rs2274333	8.93979	8939791	C	T
1	rs7545200	8.94062	8940621	A	G
1	rs12564569	8.9586	8958601	C	A
1	rs12127547	8.9592	8959201	G	A
1	rs6697763	8.95986	8959860	T	C
1	rs7513804	8.96771	8967711	C	T
1	rs17392147	8.9828	8982797	G	A
1	rs7516862	8.98375	8983748	C	A
1	rs17389948	8.98554	8985539	T	C
1	rs17033022	8.99026	8990261	A	G
1	rs17027181	8.99064	8990640	T	C
1	rs12063980	8.99705	8997052	A	G
1	rs769902	9.00355	9003553	G	A
1	rs707452	9.01712	9017118	A	T
1	rs10864381	9.01808	9018081	T	C
1	rs4908526	9.02554	9025544	A	G
1	rs7521322	9.03668	9036678	C	T
1	rs17842190	9.04101	9041010	T	C
1	rs1612895	9.04514	9045144	C	T
1	rs3765962	9.05005	9050045	A	T
1	rs1327257	9.06148	9061477	G	A
1	rs770036	9.06592	9065919	A	G
1	rs11487892	9.07346	9073458	C	G
1	rs12080794	9.07391	9073912	A	G
1	rs1751670	9.08135	9081352	A	C
1	rs729829	9.08158	9081584	C	T
1	rs3737669	9.08672	9086720	G	A
1	rs1705299	9.0999	9099904	T	C
1	rs12726928	9.11284	9112841	T	G
1	rs2666433	9.13576	9135764	T	C
1	rs12119878	9.14131	9141308	C	A
1	rs6577556	9.14197	9141970	G	A
1	rs797252	9.14575	9145747	C	A
1	rs11802925	9.15121	9151211	C	T
1	rs809972	9.15695	9156950	T	G
1	rs4908817	9.16816	9168159	T	G
1	rs2157480	9.17344	9173443	G	A
1	rs9435127	9.1903	9190296	A	G
1	rs1009941	9.19778	9197781	C	T
1	rs1009940	9.20073	9200729	G	A
1	rs17033526	9.20276	9202760	C	T
1	rs7534423	9.20323	9203235	A	C
1	rs10489436	9.20831	9208308	C	T
1	rs12072683	9.20861	9208605	A	G
1	rs2239561	9.22679	9226792	C	T
1	rs2239560	9.22732	9227318	T	C
1	rs2268170	9.23843	9238434	A	G
1	rs11121356	9.25307	9253066	T	C
1	rs12093524	9.2573	9257301	A	G
1	rs11590326	9.26179	9261792	A	G
1	rs1294035	9.2828	9282795	T	C
1	rs17377597	9.30407	9304069	A	G
1	rs564709	9.30487	9304872	C	T
1	rs1569422	9.31003	9310031	G	A
1	rs9651158	9.31124	9311241	G	T
1	rs11121380	9.33155	9331546	C	A
1	rs733893	9.3376	9337596	C	T
1	rs12760778	9.33944	9339439	C	T
1	rs11121389	9.34502	9345022	A	G
1	rs552230	9.34546	9345462	A	C
1	rs553161	9.34556	9345564	A	G
1	rs9308447	9.35498	9354977	A	G
1	rs4596926	9.35913	9359125	A	G
1	rs17393468	9.36113	9361127	G	A
1	rs11121406	9.38888	9388879	A	C
1	rs12044809	9.38939	9389390	C	T
1	rs12145857	9.40597	9405975	A	G
1	rs11121412	9.41293	9412926	C	T
1	rs9787285	9.42183	9421833	T	C
1	rs9662275	9.42323	9423227	A	G
1	rs9661728	9.42886	9428862	C	T
1	rs10735516	9.42959	9429591	T	G
1	rs12034064	9.43154	9431542	G	A
1	rs10864425	9.44957	9449566	T	C
1	rs12561781	9.46124	9461241	G	C
1	rs12735814	9.47191	9471915	C	T
1	rs7413464	9.47865	9478648	T	C
1	rs7521288	9.512	9512000	T	C
1	rs9430274	9.54687	9546872	C	T
1	rs9430155	9.56018	9560178	T	C
1	rs9430174	9.56972	9569724	C	T
1	rs7544083	9.57678	9576784	A	G
1	rs4074744	9.57916	9579158	C	A
1	rs11121466	9.62085	9620849	A	T
1	rs11121467	9.62092	9620920	T	A
1	rs12028233	9.62236	9622355	C	T
1	rs4300218	9.64811	9648112	T	C
1	rs12092982	9.65545	9655453	G	T
1	rs11802023	9.6555	9655498	A	G
1	rs11121472	9.65581	9655808	A	C
1	rs9430635	9.66137	9661373	G	C
1	rs4240910	9.67304	9673044	C	T
1	rs11121484	9.70701	9707010	T	C
1	rs10779731	9.73402	9734022	C	T
1	rs1619083	9.8037	9803699	T	C
1	rs12032209	9.81959	9819588	C	A
1	rs10864439	9.82549	9825487	C	A
1	rs3860318	9.84753	9847532	T	A
1	rs7537879	9.84861	9848607	A	G
1	rs1220412	9.84882	9848816	C	T
1	rs12128766	9.85963	9859628	T	C
1	rs4417070	9.86348	9863480	G	A
1	rs1234694	9.92591	9925907	C	T
1	rs7516611	9.9356	9935601	G	T
1	rs12071307	9.94578	9945782	G	C
1	rs6683452	9.9525	9952500	A	G
1	rs12140058	9.97176	9971764	A	C
1	rs12406448	10.0294	10029362	G	A
1	rs9430244	10.0779	10077870	T	C
1	rs6687550	10.1202	10120199	A	G
1	rs2273298	10.141	10140964	G	A
1	rs2273299	10.141	10141026	G	A
1	rs17034545	10.1473	10147280	C	T
1	rs17034558	10.1511	10151115	T	C
1	rs17034560	10.1517	10151745	A	G
1	rs12092513	10.154	10154050	A	G
1	rs9782938	10.1547	10154711	C	G
1	rs12069853	10.2191	10219105	G	T
1	rs4240911	10.23	10230040	G	A
1	rs946503	10.2312	10231218	C	G
1	rs12407992	10.2346	10234570	C	A
1	rs12064209	10.2488	10248771	C	G
1	rs9332414	10.2495	10249550	T	C
1	rs17034643	10.2547	10254689	A	G
1	rs17034655	10.2646	10264582	T	C
1	rs12120042	10.2679	10267912	T	A
1	rs12120191	10.2684	10268359	G	A
1	rs746881	10.2694	10269397	C	T
1	rs10492972	10.2757	10275699	G	A
1	rs3748577	10.28	10279993	C	T
1	rs17401966	10.3081	10308058	C	T
1	rs4333852	10.3103	10310291	A	T
1	rs1555849	10.3232	10323189	G	T
1	rs1556917	10.3236	10323577	T	G
1	rs3748578	10.3435	10343505	A	G
1	rs505141	10.4109	10410901	T	C
1	rs528713	10.4111	10411142	A	G
1	rs1307494	10.4323	10432290	C	T
1	rs11588734	10.4556	10455568	G	A
1	rs9970001	10.4664	10466423	G	A
1	rs668805	10.4671	10467134	G	A
1	rs12565133	10.4676	10467575	A	C
1	rs670666	10.472	10471967	C	T
1	rs585870	10.4722	10472215	G	T
1	rs6540935	10.4944	10494428	T	G
1	rs7548453	10.5124	10512423	G	A
1	rs12090079	10.5137	10513691	G	A
1	rs944191	10.53	10530038	C	T
1	rs11121583	10.531	10530985	C	T
1	rs2480773	10.5317	10531677	C	T
1	rs7555790	10.5358	10535754	A	G
1	rs10864463	10.5361	10536147	A	G
1	rs12028449	10.5396	10539621	A	G
1	rs9660006	10.5399	10539859	T	A
1	rs7512467	10.545	10544961	C	T
1	rs6687430	10.5558	10555832	G	A
1	rs12090714	10.5718	10571810	T	C
1	rs6668131	10.5752	10575192	G	A
1	rs284268	10.5789	10578911	T	C
1	rs284267	10.5789	10578938	T	G
1	rs6666075	10.5917	10591685	G	C
1	rs185864	10.6103	10610313	G	C
1	rs284301	10.6167	10616712	A	G
1	rs17035549	10.6624	10662450	T	G
1	rs710133	10.6941	10694075	A	G
1	rs706007	10.7033	10703314	C	T
1	rs284278	10.7131	10713123	A	G
1	rs6540946	10.716	10715998	A	G
1	rs17035680	10.7483	10748273	G	A
1	rs17035686	10.7483	10748286	T	C
1	rs205474	10.7554	10755448	C	T
1	rs6658023	10.7699	10769927	T	C
1	rs11121621	10.7706	10770647	A	T
1	rs718047	10.7813	10781333	C	A
1	rs6688450	10.7992	10799187	A	G
1	rs539790	10.8105	10810510	A	G
1	rs497483	10.8134	10813358	C	T
1	rs2143385	10.8139	10813926	A	G
1	rs2840299	10.8141	10814087	A	G
1	rs527676	10.8144	10814364	T	C
1	rs580547	10.8155	10815520	G	A
1	rs672270	10.8304	10830429	G	T
1	rs1281001	10.8519	10851885	A	G
1	rs12061144	10.8569	10856886	C	A
1	rs12065037	10.8575	10857461	T	C
1	rs6664866	10.9233	10923308	A	T
1	rs1281030	10.9252	10925166	G	T
1	rs1281008	10.9336	10933589	A	G
1	rs6667397	10.9463	10946283	T	C
1	rs9659356	10.9574	10957404	G	A
1	rs11121667	10.9611	10961063	T	C
1	rs7517230	10.9834	10983386	T	A
1	rs11121676	10.9856	10985630	T	C
1	rs3765897	10.9972	10997169	C	T
1	rs6695096	11.0176	11017626	C	T
1	rs1194820	11.0518	11051846	A	C
1	rs910660	11.0532	11053230	T	C
1	rs2273336	11.0739	11073901	G	A
1	rs41274510	11.1046	11104572	A	G
1	rs3737611	11.1095	11109484	G	A
1	rs12732063	11.1138	11113819	A	G
1	rs3730381	11.1172	11117178	T	C
1	rs2275528	11.1217	11121736	G	A
1	rs1057079	11.1276	11127645	G	A
1	rs4282823	11.1393	11139252	T	C
1	rs7553827	11.145	11144980	C	T
1	rs11121696	11.1607	11160650	G	A
1	rs12121866	11.1645	11164530	A	G
1	rs12118640	11.1671	11167076	A	G
1	rs12122678	11.1708	11170824	T	C
1	rs12124598	11.178	11178018	T	C
1	rs7549109	11.2014	11201400	G	C
1	rs12124983	11.2088	11208765	T	C
1	rs1064261	11.2113	11211345	C	T
1	rs11121703	11.2164	11216379	T	G
1	rs7544489	11.2221	11222098	G	A
1	rs1135172	11.2243	11224301	T	C
1	rs11121706	11.2247	11224652	C	T
1	rs4845858	11.2273	11227307	C	T
1	rs6540965	11.2481	11248108	G	C
1	rs2744815	11.2835	11283544	C	T
1	rs2744816	11.284	11284014	A	G
1	rs11121720	11.2875	11287507	G	A
1	rs4845992	11.3064	11306426	T	A
1	rs17036666	11.3113	11311320	A	T
1	rs2993664	11.3184	11318358	A	G
1	rs3120819	11.323	11322996	T	G
1	rs2993660	11.3232	11323154	C	G
1	rs3124632	11.3253	11325336	T	C
1	rs11121722	11.3368	11336759	G	A
1	rs2788549	11.3406	11340569	T	C
1	rs2744854	11.3425	11342455	T	C
1	rs2744857	11.3444	11344402	A	G
1	rs6540971	11.3523	11352276	C	G
1	rs2335404	11.3585	11358529	A	G
1	rs2982371	11.3668	11366771	C	T
1	rs12089828	11.3672	11367170	T	C
1	rs6662762	11.3762	11376221	A	G
1	rs12094886	11.3791	11379123	C	T
1	rs6671983	11.3842	11384188	A	G
1	rs11121728	11.391	11391029	G	A
1	rs17419268	11.3959	11395910	C	T
1	rs3124621	11.4034	11403407	T	C
1	rs3123602	11.4118	11411762	A	G
1	rs877307	11.4118	11411842	A	G
1	rs11121733	11.4164	11416401	C	T
1	rs2379152	11.4174	11417438	A	G
1	rs3010217	11.4193	11419302	G	A
1	rs12048424	11.4242	11424189	C	G
1	rs12146008	11.4254	11425438	A	G
1	rs2379161	11.4424	11442367	T	A
1	rs12124853	11.4435	11443539	C	G
1	rs12125968	11.4446	11444648	T	C
1	rs11121745	11.4449	11444899	G	T
1	rs12046038	11.4481	11448120	C	T
1	rs4846008	11.4495	11449483	G	A
1	rs6674181	11.4551	11455112	C	G
1	rs6674692	11.4556	11455598	C	T
1	rs10159458	11.4566	11456640	G	T
1	rs11121748	11.4571	11457129	T	C
1	rs2817637	11.4898	11489777	C	T
1	rs10864515	11.497	11496953	C	G
1	rs7513927	11.4997	11499680	A	C
1	rs2817636	11.5092	11509172	G	C
1	rs11121762	11.5144	11514391	A	T
1	rs2817626	11.5213	11521257	T	G
1	rs2745292	11.5236	11523641	A	G
1	rs2817597	11.5409	11540865	A	T
1	rs2817581	11.5456	11545566	T	C
1	rs2817583	11.5499	11549856	C	G
1	rs2745276	11.5639	11563870	A	G
1	rs11121770	11.564	11564031	C	T
1	rs2745275	11.5682	11568185	A	G
1	rs714829	11.5745	11574497	G	A
1	rs11121778	11.5878	11587785	T	C
1	rs909945	11.5939	11593929	A	C
1	rs761092	11.6008	11600782	T	C
1	rs7550768	11.6029	11602870	G	A
1	rs6701965	11.6042	11604155	C	T
1	rs10864530	11.6194	11619423	A	C
1	rs6671295	11.6215	11621489	A	G
1	rs7526268	11.6247	11624742	C	T
1	rs3125815	11.6453	11645275	A	G
1	rs9430591	11.6503	11650265	T	C
1	rs2336030	11.6592	11659187	T	C
1	rs2143296	11.6691	11669087	G	A
1	rs988333	11.6772	11677174	G	A
1	rs9430624	11.6863	11686264	A	G
1	rs2336034	11.6949	11694927	T	C
1	rs6676319	11.7046	11704560	T	C
1	rs7414943	11.7054	11705401	G	A
1	rs4846033	11.7112	11711151	A	G
1	rs6660106	11.7294	11729438	C	A
1	rs11121821	11.7334	11733431	G	A
1	rs1133398	11.7372	11737218	G	A
1	rs6667720	11.7542	11754202	G	A
1	rs4846051	11.777	11777044	G	A
1	rs17367504	11.7854	11785365	G	A
1	rs17037429	11.7964	11796374	C	T
1	rs12404124	11.7965	11796456	C	A
1	rs11121833	11.7986	11798630	T	C
1	rs12567136	11.8063	11806318	A	G
1	rs2076003	11.8067	11806734	G	A
1	rs7537765	11.8099	11809890	C	T
1	rs198401	11.811	11810971	G	A
1	rs2075539	11.8203	11820345	A	G
1	rs198413	11.8234	11823389	G	A
1	rs198414	11.8234	11823412	A	C
1	rs5065	11.8287	11828655	C	T
1	rs5063	11.8302	11830235	T	C
1	rs17376426	11.8308	11830754	T	C
1	rs198372	11.8321	11832101	T	C
1	rs12562952	11.8496	11849643	G	A
1	rs4846064	11.8574	11857429	T	C
1	rs11588551	11.8645	11864523	A	G
1	rs6667637	11.8705	11870544	G	A
1	rs1321073	11.8742	11874213	T	C
1	rs11800086	11.8943	11894336	A	G
1	rs2336381	11.9316	11931611	G	A
1	rs2273289	11.9409	11940877	C	T
1	rs2236055	11.9648	11964848	G	A
1	rs4240897	11.9653	11965342	A	G
1	rs1474868	11.9668	11966751	A	G
1	rs873458	11.9687	11968676	G	A
1	rs2295281	11.982	11981999	G	A
1	rs3766742	11.9878	11987757	G	A
1	rs2295283	12.0055	12005513	A	G
1	rs12759042	12.0279	12027919	G	T
1	rs6665486	12.0405	12040488	C	T
1	rs6690493	12.0581	12058113	C	T
1	rs12138960	12.0632	12063175	A	G
1	rs1201113	12.067	12067021	T	C
1	rs11121855	12.0788	12078823	C	T
1	rs4845895	12.0867	12086724	C	T
1	rs11569909	12.1081	12108120	G	A
1	rs1148472	12.117	12117038	A	G
1	rs12075359	12.1403	12140277	A	T
1	rs1148459	12.1404	12140439	T	G
1	rs590314	12.1461	12146069	T	C
1	rs652625	12.1479	12147938	T	A
1	rs5746001	12.1711	12171090	A	G
1	rs525891	12.1722	12172230	A	T
1	rs548580	12.1724	12172357	T	C
1	rs5746053	12.1849	12184885	A	G
1	rs235219	12.1869	12186942	T	C
1	rs1061628	12.1906	12190586	T	C
1	rs1800621	12.1912	12191158	C	T
1	rs5746074	12.1913	12191308	T	C
1	rs235215	12.1925	12192534	A	G
1	rs4845898	12.2622	12262206	T	A
1	rs6685273	12.2963	12296335	T	C
1	rs10864553	12.3493	12349308	A	G
1	rs10492976	12.3814	12381384	T	C
1	rs11121906	12.4111	12411062	T	G
1	rs6683371	12.4152	12415169	G	A
1	rs639329	12.436	12435965	T	G
1	rs7519797	12.4382	12438178	T	C
1	rs12125606	12.4693	12469281	T	C
1	rs10864554	12.4872	12487152	T	C
1	rs11121917	12.4977	12497677	C	T
1	rs12565214	12.5041	12504122	C	T
1	rs4845902	12.529	12528981	G	A
1	rs4846118	12.5491	12549136	T	C
1	rs4845907	12.5597	12559747	C	T
1	rs2275875	12.5616	12561551	A	G
1	rs3128461	12.5618	12561755	T	C
1	rs4846126	12.5859	12585891	G	A
1	rs4394668	12.5938	12593816	C	T
1	rs3000893	12.606	12606008	G	A
1	rs12402628	12.6074	12607424	A	C
1	rs2489258	12.6234	12623402	C	T
1	rs7512542	12.625	12624980	A	G
1	rs17458785	12.6321	12632141	T	C
1	rs2493875	12.6335	12633469	T	G
1	rs2027589	12.6475	12647518	A	G
1	rs2265711	12.6574	12657361	C	T
1	rs11121959	12.6758	12675790	G	A
1	rs7547122	12.6795	12679470	G	A
1	rs3010951	12.6803	12680258	G	A
1	rs4568844	12.6878	12687753	G	A
1	rs3000873	12.6929	12692907	T	A
1	rs3000861	12.6984	12698438	T	C
1	rs3010874	12.6987	12698721	G	T
1	rs3122569	12.7068	12706819	G	A
1	rs4240904	12.7089	12708910	A	G
1	rs3010886	12.7089	12708950	C	T
1	rs17038468	12.7107	12710700	G	A
1	rs6541059	12.7223	12722323	C	T
1	rs3000920	12.7288	12728783	A	C
1	rs11809649	12.7312	12731178	G	A
1	rs12097286	12.7414	12741428	C	T
1	rs3795746	12.7416	12741650	A	T
1	rs10864584	12.7472	12747167	A	T
1	rs1008475	12.7541	12754068	G	C
1	rs3013090	13.668	13668036	C	T
1	rs2924863	13.6703	13670298	G	T
1	rs3795750	13.6748	13674811	A	G
1	rs2924854	13.6765	13676474	T	A
1	rs3845608	13.6818	13681814	C	A
1	rs164868	13.6937	13693716	C	T
1	rs2990679	13.7106	13710629	A	G
1	rs2990683	13.7136	13713642	T	C
1	rs2282188	13.7151	13715099	G	A
1	rs2282189	13.7152	13715173	C	T
1	rs410922	13.7203	13720252	C	T
1	rs12072110	13.7282	13728195	A	G
1	rs3856278	13.7322	13732157	G	A
1	rs11805703	13.7346	13734577	G	C
1	rs3013061	13.7445	13744529	C	T
1	rs10927854	13.7456	13745575	C	T
1	rs1610562	13.7474	13747440	C	T
1	rs17391912	13.7482	13748197	A	G
1	rs10927872	13.7578	13757790	C	T
1	rs2885135	13.7791	13779114	C	G
1	rs2361030	13.7791	13779141	A	G
1	rs1148455	13.7868	13786817	A	G
1	rs1261025	13.7928	13792780	C	T
1	rs12566684	13.7947	13794704	C	T
1	rs12039416	13.8037	13803746	G	A
1	rs2788749	13.8046	13804594	G	C
1	rs2483133	13.8066	13806643	C	T
1	rs4391657	13.8099	13809868	T	C
1	rs2487647	13.8105	13810486	A	G
1	rs876931	13.8172	13817155	C	T
1	rs1767676	13.8195	13819455	T	C
1	rs16852432	13.8224	13822418	G	A
1	rs10803420	13.8274	13827440	T	C
1	rs12409667	13.8277	13827739	T	G
1	rs12143609	13.83	13829992	T	C
1	rs11799368	13.8458	13845756	A	G
1	rs2487655	13.8872	13887250	C	A
1	rs2495053	13.9126	13912617	C	T
1	rs12049438	13.9156	13915613	T	C
1	rs12025538	13.916	13916011	G	A
1	rs2495051	13.9208	13920786	C	G
1	rs16852866	13.9261	13926061	G	A
1	rs1203631	13.9398	13939795	C	T
1	rs1203630	13.9404	13940438	T	C
1	rs1203628	13.9434	13943413	A	T
1	rs2235523	13.969	13969044	T	A
1	rs1210110	13.9694	13969408	G	A
1	rs11579363	13.9774	13977405	G	A
1	rs1203647	13.9853	13985336	G	A
1	rs1980472	13.9905	13990463	G	C
1	rs1980471	13.9907	13990706	C	G
1	rs1203644	13.991	13990995	C	G
1	rs1203642	13.9917	13991672	G	A
1	rs11581840	13.9919	13991926	A	G
1	rs1203639	13.993	13993019	T	C
1	rs1015370	13.9978	13997797	T	C
1	rs2744692	13.9978	13997814	A	G
1	rs2235520	14.0014	14001413	A	G
1	rs1203672	14.0033	14003264	A	G
1	rs2697985	14.006	14006006	C	G
1	rs2697967	14.0226	14022619	G	A
1	rs3820012	14.0227	14022725	A	G
1	rs2495090	14.0276	14027642	A	G
1	rs1203690	14.0346	14034610	T	G
1	rs2744669	14.0534	14053419	C	T
1	rs17346826	14.0629	14062882	T	A
1	rs10927942	14.0629	14062915	T	C
1	rs1203660	14.0651	14065113	C	T
1	rs16853069	14.0688	14068799	C	T
1	rs2744657	14.0766	14076596	A	G
1	rs10754901	14.0806	14080611	T	C
1	rs1203699	14.0823	14082273	G	A
1	rs4557966	14.0825	14082528	G	A
1	rs12091229	14.0866	14086550	C	T
1	rs1528785	14.0871	14087061	A	T
1	rs1881559	14.0887	14088700	T	G
1	rs17350970	14.0887	14088737	T	C
1	rs2744648	14.0915	14091454	T	G
1	rs2744647	14.0935	14093529	T	C
1	rs7522358	14.0963	14096310	A	G
1	rs2038095	14.0976	14097586	G	A
1	rs12086572	14.098	14097960	T	G
1	rs6677556	14.099	14098996	A	G
1	rs6429800	14.1007	14100664	C	T
1	rs1203709	14.1011	14101077	A	C
1	rs7543809	14.1055	14105516	G	A
1	rs11580525	14.1195	14119518	C	T
1	rs12563157	14.1218	14121824	A	G
1	rs10927957	14.1222	14122152	G	T
1	rs6670657	14.1271	14127127	G	A
1	rs6670754	14.1272	14127223	G	C
1	rs7538374	14.1286	14128565	C	A
1	rs1005302	14.1288	14128833	C	T
1	rs12133241	14.1328	14132807	C	A
1	rs12567296	14.1482	14148166	A	T
1	rs10927968	14.1503	14150319	G	C
1	rs4661455	14.1505	14150451	T	C
1	rs10803438	14.1532	14153172	G	C
1	rs12044299	14.1607	14160706	A	G
1	rs2076503	14.1672	14167192	G	A
1	rs2884821	14.168	14168049	G	A
1	rs10927972	14.1697	14169697	A	G
1	rs12024045	14.1698	14169807	C	T
1	rs10927973	14.1722	14172237	G	T
1	rs2359898	14.1727	14172679	T	C
1	rs12028225	14.174	14174021	C	T
1	rs16853319	14.1745	14174529	A	G
1	rs7539510	14.184	14183961	C	T
1	rs10489148	14.1861	14186067	T	G
1	rs7525185	14.1871	14187140	C	G
1	rs6678410	14.1872	14187167	A	G
1	rs12125722	14.1883	14188271	A	G
1	rs12127946	14.1929	14192937	T	C
1	rs6691183	14.1932	14193238	A	C
1	rs6693784	14.1935	14193450	T	G
1	rs17351165	14.2102	14210188	A	G
1	rs6689299	14.2105	14210513	G	A
1	rs6429820	14.2109	14210915	C	T
1	rs6691889	14.2166	14216642	T	C
1	rs4661465	14.2181	14218131	T	C
1	rs7515012	14.2186	14218605	T	C
1	rs926570	14.2208	14220838	T	A
1	rs970898	14.2319	14231943	A	G
1	rs7414562	14.2324	14232367	T	C
1	rs2359910	14.2376	14237550	A	G
1	rs1079989	14.2402	14240222	C	T
1	rs1079988	14.2405	14240546	C	T
1	rs6657363	14.2428	14242832	A	G
1	rs4662090	14.2457	14245743	G	C
1	rs17351284	14.2458	14245807	T	C
1	rs4661467	14.2461	14246060	G	A
1	rs17353495	14.2488	14248811	A	T
1	rs12748863	14.2494	14249386	T	G
1	rs10489147	14.2596	14259550	C	T
1	rs16853528	14.2609	14260887	C	T
1	rs12740636	14.2707	14270738	C	A
1	rs12746681	14.2722	14272214	G	A
1	rs17351318	14.2764	14276379	C	T
1	rs12037685	14.2793	14279328	T	C
1	rs3817959	14.2806	14280602	A	G
1	rs16853565	14.2828	14282799	G	A
1	rs12409852	14.2833	14283325	T	A
1	rs4661471	14.2956	14295596	A	G
1	rs13374167	14.3118	14311796	G	A
1	rs10928013	14.3125	14312487	C	T
1	rs10928016	14.3143	14314325	T	C
1	rs916430	14.3184	14318380	C	T
1	rs2227241	14.3332	14333230	T	C
1	rs6671183	14.3358	14335811	A	C
1	rs10803459	14.3368	14336754	G	A
1	rs966927	14.3375	14337539	C	G
1	rs4662120	14.3402	14340180	G	A
1	rs4662124	14.3426	14342573	G	A
1	rs10429930	14.3632	14363216	G	T
1	rs6692603	14.3674	14367357	C	T
1	rs10489144	14.3676	14367590	T	C
1	rs12045417	14.3677	14367657	G	C
1	rs10489143	14.3685	14368482	G	C
1	rs1339372	14.3693	14369306	T	G
1	rs2359953	14.3701	14370144	T	C
1	rs4145433	14.3732	14373150	A	G
1	rs4145435	14.3732	14373193	A	G
1	rs12028521	14.3747	14374749	C	T
1	rs10754914	14.3803	14380326	A	G
1	rs11580833	14.3813	14381280	A	T
1	rs577987	14.3819	14381863	G	A
1	rs11582149	14.3935	14393460	T	C
1	rs659483	14.4121	14412135	A	G
1	rs12723920	14.4262	14426249	C	T
1	rs4478803	14.4317	14431668	A	G
1	rs1953828	14.4373	14437288	A	G
1	rs10803476	14.4392	14439207	T	C
1	rs1361336	14.4398	14439830	T	C
1	rs6693453	14.448	14448049	T	C
1	rs6662041	14.4484	14448429	G	A
1	rs6673240	14.4524	14452360	T	A
1	rs10754915	14.4589	14458905	A	G
1	rs4662137	14.4591	14459129	G	A
1	rs6667451	14.4595	14459542	A	G
1	rs16853880	14.493	14492956	A	G
1	rs10928063	14.4931	14493126	G	A
1	rs1538534	14.4954	14495357	C	A
1	rs12143153	14.5042	14504212	T	C
1	rs3737643	14.5112	14511199	A	G
1	rs12042048	14.5117	14511733	T	C
1	rs16853931	14.5203	14520254	T	C
1	rs16853946	14.5212	14521179	G	A
1	rs16853948	14.5216	14521558	T	C
1	rs2149507	14.5254	14525369	A	G
1	rs820622	14.5349	14534868	G	A
1	rs11803759	14.5377	14537718	A	G
1	rs2993797	14.5409	14540856	C	T
1	rs2789746	14.5456	14545612	A	G
1	rs12134023	14.5503	14550316	T	G
1	rs4661486	14.5635	14563463	G	A
1	rs7548984	14.5668	14566845	G	C
1	rs17396659	14.5751	14575105	A	G
1	rs6689141	14.577	14577028	G	A
1	rs735832	14.5773	14577263	A	G
1	rs4415555	14.5807	14580716	C	T
1	rs12122566	14.599	14598983	T	C
1	rs6662750	14.6142	14614162	G	A
1	rs4573512	14.6166	14616559	C	T
1	rs12119451	14.6172	14617178	C	T
1	rs12130603	14.6174	14617376	C	G
1	rs4661493	14.6341	14634069	A	G
1	rs6680164	14.6343	14634259	A	G
1	rs1079221	14.6393	14639256	G	A
1	rs12085004	14.6458	14645819	A	G
1	rs4450012	14.6481	14648137	T	C
1	rs6659078	14.6493	14649319	A	C
1	rs6668363	14.651	14650993	G	A
1	rs6690681	14.6552	14655176	G	T
1	rs2486769	14.6589	14658896	A	C
1	rs16850285	14.66	14659997	T	C
1	rs4661496	14.6632	14663218	A	G
1	rs10927440	14.6634	14663429	A	G
1	rs9429230	14.6635	14663518	A	C
1	rs2480054	14.6651	14665122	A	G
1	rs16850320	14.6681	14668056	G	C
1	rs1361396	14.6684	14668371	G	A
1	rs2480057	14.669	14669019	A	G
1	rs16850332	14.6691	14669134	T	A
1	rs7555566	14.6775	14677461	C	T
1	rs4369222	14.6778	14677802	A	G
1	rs11584308	14.6786	14678580	C	G
1	rs2480061	14.6813	14681343	C	A
1	rs10927442	14.6873	14687346	A	G
1	rs12136164	14.6982	14698245	T	G
1	rs12733612	14.6986	14698616	A	G
1	rs12035028	14.7004	14700352	T	G
1	rs10754859	14.7045	14704506	A	G
1	rs10927452	14.7105	14710540	C	T
1	rs10927453	14.7113	14711318	G	A
1	rs12138326	14.718	14718046	T	C
1	rs12759765	14.725	14724957	G	C
1	rs10927460	14.7432	14743155	G	A
1	rs12025005	14.7484	14748351	A	G
1	rs4385705	14.7486	14748619	C	T
1	rs10927462	14.7534	14753412	C	T
1	rs17403250	14.7564	14756431	T	C
1	rs6666337	14.7729	14772941	A	G
1	rs6703840	14.773	14773006	G	A
1	rs6685406	14.7835	14783507	A	G
1	rs4661292	14.7877	14787734	C	T
1	rs1543362	14.7917	14791672	T	C
1	rs664747	14.7925	14792482	A	G
1	rs2486778	14.7935	14793530	C	G
1	rs6676514	14.8	14800032	A	G
1	rs1737859	14.8025	14802525	A	G
1	rs10803289	14.8068	14806807	C	T
1	rs2473626	14.8069	14806875	T	C
1	rs1997785	14.8072	14807236	T	A
1	rs6668635	14.8138	14813781	T	C
1	rs11578959	14.8168	14816778	A	C
1	rs7553790	14.8174	14817398	G	T
1	rs7542378	14.8176	14817628	T	G
1	rs11579756	14.8205	14820507	C	T
1	rs12758763	14.8333	14833272	C	T
1	rs6690379	14.8342	14834248	G	A
1	rs16850640	14.8359	14835883	G	A
1	rs2294886	14.839	14838967	A	G
1	rs7530236	14.8536	14853587	C	T
1	rs7530538	14.8538	14853827	T	C
1	rs4661295	14.8718	14871777	A	G
1	rs10803296	14.8743	14874318	C	A
1	rs12037545	14.8754	14875400	A	G
1	rs4661513	14.883	14883034	T	C
1	rs10927504	14.8896	14889602	T	C
1	rs6689804	14.9009	14900933	T	C
1	rs10803303	14.9039	14903902	T	C
1	rs7516095	14.912	14911998	A	C
1	rs12136961	14.9123	14912260	A	G
1	rs6663124	14.9153	14915334	T	A
1	rs1883576	14.9174	14917383	C	T
1	rs6688730	14.9184	14918352	G	C
1	rs10754867	14.9198	14919758	G	A
1	rs12140709	14.9206	14920636	C	T
1	rs16850791	14.9257	14925677	T	A
1	rs6658908	14.9287	14928683	A	G
1	rs10803311	14.9395	14939531	T	C
1	rs3795755	14.9443	14944322	T	C
1	rs6429677	14.9484	14948354	C	T
1	rs10927530	14.9489	14948892	A	G
1	rs10803315	14.9577	14957733	G	C
1	rs4543785	14.9624	14962354	A	G
1	rs12141316	14.9688	14968809	C	G
1	rs4661524	14.9723	14972309	G	A
1	rs4661525	14.9734	14973388	G	C
1	rs4661526	14.9735	14973526	G	A
1	rs12088443	14.9739	14973931	T	C
1	rs4661303	14.9741	14974059	T	C
1	rs1737360	14.9864	14986431	G	A
1	rs1630120	14.9869	14986883	G	A
1	rs1721831	14.9881	14988097	T	C
1	rs1737349	14.9969	14996905	G	A
1	rs3930209	14.9988	14998801	A	G
1	rs804136	15.0063	15006255	G	T
1	rs6671110	15.0081	15008115	A	G
1	rs3916544	15.0091	15009095	T	C
1	rs2311336	15.0176	15017570	T	C
1	rs3888127	15.0178	15017753	G	A
1	rs705579	15.0262	15026243	A	G
1	rs12134149	15.0272	15027217	A	G
1	rs12123938	15.0274	15027412	G	A
1	rs2103117	15.0293	15029323	T	C
1	rs10803320	15.0606	15060606	A	G
1	rs3845596	15.0619	15061886	G	A
1	rs3765379	15.063	15063006	T	G
1	rs4661539	15.0655	15065503	A	C
1	rs2690018	15.0664	15066442	T	C
1	rs2807552	15.068	15068031	C	T
1	rs4661540	15.0748	15074791	T	C
1	rs2803394	15.0753	15075316	G	A
1	rs11578834	15.0796	15079598	T	A
1	rs2690022	15.0805	15080539	A	G
1	rs41491744	15.0809	15080893	G	T
1	rs2049374	15.0815	15081469	G	A
1	rs4661542	15.0863	15086272	C	G
1	rs2807562	15.1066	15106616	T	C
1	rs10449293	15.1071	15107144	C	G
1	rs2690028	15.1135	15113504	G	C
1	rs10927578	15.1262	15126177	T	G
1	rs10927580	15.1263	15126311	G	A
1	rs7512398	15.1287	15128708	G	C
1	rs12141312	15.1295	15129490	T	A
1	rs12569359	15.132	15131984	A	G
1	rs6693394	15.138	15137991	A	G
1	rs12743836	15.141	15140950	G	C
1	rs10754873	15.1412	15141242	T	C
1	rs10803326	15.1453	15145332	C	T
1	rs7546786	15.1457	15145684	C	T
1	rs6694029	15.1458	15145768	C	A
1	rs12035178	15.1491	15149071	G	C
1	rs4661548	15.1503	15150297	C	A
1	rs16851068	15.1592	15159159	G	A
1	rs6429696	15.1594	15159392	C	T
1	rs6663699	15.1608	15160805	G	C
1	rs10927602	15.1679	15167920	A	G
1	rs2175773	15.1723	15172259	G	A
1	rs1567798	15.1745	15174535	T	G
1	rs7518989	15.1786	15178638	C	G
1	rs7522712	15.1801	15180065	T	C
1	rs10927613	15.1814	15181385	A	G
1	rs4080918	15.1824	15182448	A	G
1	rs10927616	15.1858	15185849	T	A
1	rs12754000	15.1867	15186707	C	T
1	rs10927617	15.1892	15189234	A	G
1	rs1316257	15.196	15196003	T	C
1	rs10803338	15.2029	15202887	A	G
1	rs6682548	15.2031	15203068	G	A
1	rs12048071	15.2039	15203873	G	A
1	rs7539545	15.2042	15204190	T	A
1	rs12045446	15.2055	15205477	A	T
1	rs4633284	15.2056	15205640	G	C
1	rs938249	15.2091	15209109	A	G
1	rs6429703	15.2125	15212547	A	G
1	rs10157110	15.2157	15215681	C	A
1	rs10927631	15.2189	15218917	G	A
1	rs17413451	15.2239	15223870	T	C
1	rs6684496	15.2254	15225407	A	G
1	rs6693853	15.2255	15225545	T	C
1	rs16851160	15.2269	15226883	A	G
1	rs11803332	15.227	15226986	A	G
1	rs12081961	15.2276	15227584	A	G
1	rs2175771	15.2301	15230092	G	T
1	rs1000313	15.2781	15278076	G	A
1	rs1000314	15.2785	15278494	C	T
1	rs16851263	15.2798	15279847	C	A
1	rs2221926	15.2859	15285942	A	G
1	rs4661575	15.287	15287000	A	G
1	rs529587	15.3028	15302815	C	G
1	rs11812087	15.3202	15320181	G	C
1	rs733677	15.3213	15321347	A	C
1	rs4661578	15.328	15328010	A	G
1	rs7524358	15.3286	15328603	C	T
1	rs4661579	15.3381	15338074	C	T
1	rs10754883	15.3438	15343760	A	G
1	rs9659498	15.3475	15347503	A	G
1	rs1883759	15.3507	15350653	T	C
1	rs10927690	15.3622	15362225	G	C
1	rs7539166	15.3685	15368492	A	C
1	rs16851358	15.3729	15372919	T	C
1	rs10754886	15.3751	15375068	C	T
1	rs10754887	15.3751	15375126	A	G
1	rs1883758	15.3762	15376238	C	T
1	rs10927698	15.377	15376990	C	A
1	rs12135755	15.3799	15379907	C	T
1	rs4661594	15.3805	15380539	C	A
1	rs11589870	15.3847	15384718	G	A
1	rs4661596	15.3849	15384927	T	C
1	rs11808042	15.3867	15386671	T	C
1	rs10927709	15.3889	15388886	A	G
1	rs742668	15.3923	15392269	G	A
1	rs1883756	15.3952	15395174	T	C
1	rs17382617	15.4013	15401254	T	C
1	rs7551863	15.4137	15413660	T	C
1	rs3820064	15.4147	15414660	A	G
1	rs3820063	15.4147	15414684	G	A
1	rs17405463	15.4159	15415941	T	C
1	rs12062396	15.4171	15417145	T	C
1	rs2312335	15.4172	15417210	A	G
1	rs10927734	15.4176	15417597	A	T
1	rs12118545	15.4179	15417908	C	T
1	rs10803369	15.4231	15423112	G	T
1	rs10927744	15.4393	15439286	G	A
1	rs7549959	15.4404	15440387	G	A
1	rs1752020	15.4447	15444720	A	G
1	rs2489670	15.4487	15448692	G	A
1	rs1752000	15.4519	15451923	G	A
1	rs6676098	15.4613	15461346	G	A
1	rs7526385	15.4657	15465724	G	A
1	rs6679212	15.4681	15468121	G	T
1	rs10927757	15.4726	15472636	C	T
1	rs12725686	15.481	15481005	T	C
1	rs6693441	15.504	15504019	T	C
1	rs17377023	15.5042	15504236	A	G
1	rs10127456	15.5265	15526459	T	C
1	rs2496331	15.536	15535971	C	T
1	rs7532826	15.5505	15550519	C	T
1	rs2473358	15.553	15553038	T	G
1	rs12081714	15.5536	15553608	A	G
1	rs2473360	15.5551	15555069	G	T
1	rs4661330	15.5596	15559646	G	A
1	rs10803382	15.5641	15564127	C	A
1	rs10927776	15.5737	15573703	A	G
1	rs17368978	15.5747	15574717	C	T
1	rs742365	15.5776	15577618	T	C
1	rs3737690	15.5797	15579724	T	C
1	rs6429737	15.5841	15584110	G	C
1	rs2496330	15.5911	15591057	C	A
1	rs2253372	15.5966	15596620	T	C
1	rs12562864	15.6007	15600726	A	C
1	rs12562216	15.6069	15606888	G	A
1	rs2496321	15.6165	15616471	C	A
1	rs16851662	15.6564	15656358	C	T
1	rs3737696	15.6609	15660856	T	G
1	rs2901964	15.665	15665013	G	C
1	rs7556116	15.6693	15669301	T	C
1	rs4646093	15.694	15693987	T	G
1	rs4646070	15.7012	15701181	G	C
1	rs4646049	15.704	15704047	C	T
1	rs4646047	15.7044	15704370	T	C
1	rs4646044	15.7047	15704654	A	G
1	rs2020902	15.7069	15706947	C	T
1	rs4646011	15.7164	15716442	A	G
1	rs4645995	15.7216	15721590	C	G
1	rs10927796	15.7297	15729721	T	C
1	rs16851731	15.7328	15732827	G	A
1	rs11583306	15.7334	15733390	A	G
1	rs12124078	15.7425	15742486	G	A
1	rs16851781	15.7431	15743090	T	C
1	rs11579378	15.7469	15746866	T	C
1	rs41486146	15.7731	15773104	A	G
1	rs12691551	15.7805	15780495	G	C
1	rs3856275	15.7913	15791263	C	T
1	rs12385690	15.8055	15805519	T	A
1	rs7545080	15.8094	15809441	A	G
1	rs6429769	15.8412	15841197	G	C
1	rs6696286	15.8414	15841357	T	C
1	rs6662685	15.8474	15847401	C	T
1	rs7536923	15.8495	15849538	A	G
1	rs17448778	15.8579	15857893	G	A
1	rs10733139	15.8691	15869142	G	C
1	rs7556473	15.8694	15869445	C	T
1	rs12082523	15.8784	15878379	A	G
1	rs6692555	15.8852	15885244	C	T
1	rs7546138	15.8884	15888371	A	G
1	rs7516683	15.8931	15893089	A	G
1	rs41378647	15.9219	15921872	C	G
1	rs6668919	15.9225	15922480	A	G
1	rs6682484	15.9323	15932281	T	C
1	rs2062595	15.9477	15947715	T	C
1	rs12091731	15.9604	15960411	A	G
1	rs10737910	15.9823	15982256	C	T
1	rs1000997	15.9985	15998548	G	A
1	rs2862162	16.0155	16015547	A	C
1	rs10927864	16.0382	16038248	G	C
1	rs12135073	16.0404	16040386	C	T
1	rs7552077	16.0693	16069346	G	A
1	rs848206	16.1256	16125583	G	A
1	rs848210	16.1324	16132400	A	G
1	rs848215	16.1397	16139734	T	C
1	rs742617	16.1466	16146582	G	A
1	rs926619	16.152	16151973	G	C
1	rs4661346	16.1554	16155363	G	C
1	rs41339145	16.1693	16169282	G	T
1	rs10927875	16.1719	16171899	A	G
1	rs698893	16.1756	16175569	C	T
1	rs12046247	16.1827	16182696	C	T
1	rs698894	16.1829	16182875	A	G
1	rs17383551	16.1873	16187313	C	T
1	rs848306	16.1903	16190293	A	G
1	rs4661679	16.1936	16193597	C	T
1	rs1739828	16.2	16200009	G	A
1	rs1739834	16.2046	16204570	A	G
1	rs1763612	16.2052	16205158	A	G
1	rs1763610	16.2081	16208114	G	C
1	rs1739836	16.2098	16209839	G	A
1	rs872222	16.2173	16217251	A	G
1	rs6604904	16.2365	16236527	G	C
1	rs945403	16.2469	16246917	A	G
1	rs7543472	16.313	16312979	G	A
1	rs11260711	16.3223	16322333	T	C
1	rs11260822	16.3584	16358398	G	A
1	rs12401559	16.3609	16360854	A	G
1	rs11588341	16.3706	16370635	A	G
1	rs4537547	16.3834	16383385	T	C
1	rs6697459	16.3915	16391453	A	C
1	rs221032	16.3981	16398136	T	C
1	rs12751725	16.4122	16412164	A	G
1	rs12728772	16.4124	16412400	A	G
1	rs4661729	16.4517	16451657	T	C
1	rs4661733	16.4755	16475520	A	G
1	rs11260718	16.4904	16490399	C	T
1	rs2994142	16.4927	16492747	A	G
1	rs11260720	16.4932	16493176	C	T
1	rs10489597	16.4951	16495133	G	C
1	rs11260732	16.5415	16541520	C	T
1	rs11803997	16.5737	16573685	C	A
1	rs612727	16.589	16588961	A	G
1	rs12131558	16.5897	16589707	A	G
1	rs16852669	16.5957	16595726	A	C
1	rs4661748	16.6126	16612622	A	C
1	rs11260756	16.6322	16632203	T	C
1	rs12071176	16.6442	16644233	T	C
1	rs11543230	16.6582	16658151	T	C
1	rs149565	16.6675	16667504	G	A
1	rs157134	16.6703	16670343	A	G
1	rs277447	16.6813	16681281	G	T
1	rs7530021	17.1188	17118758	G	A
1	rs761424	17.1557	17155662	T	C
1	rs7513616	17.1711	17171083	C	T
[truncated: 353,271 more rows]
