# Supplementary material for: Age-Dependent Recombination Rates in Human Pedigrees
Source: PLoS Genet. 2011 Sep 1;7(9):e1002251. doi: 10.1371/journal.pgen.1002251 (PMC3164683; doi:10.1371/journal.pgen.1002251)
Supplement: Dataset S1 — Genotypic data of the 478 French-Canadian individuals after stringent quality control. The files were prepared using Plink v1.09 software [56] in the binary file format (BED/BIM/FAM). (BZ2) [file pgen.1002251.s001.bz2 › FCan_data.fam]

1 4_1 0 0 2 -9
1 3_1 7_1 5_1 1 -9
1 1_1 3_1 4_1 2 2
1 2_1 3_1 4_1 1 2
2 34_2 5_2 6_2 1 2
2 35_2 5_2 6_2 1 2
2 6_2 0 0 2 -9
2 32_2 5_2 6_2 1 -9
2 5_2 0 0 1 2
3 10_3 7_3 8_3 1 2
3 9_3 7_3 8_3 1 2
3 7_3 0 0 1 -9
3 8_3 0 0 2 -9
4 25_4 15_4 11_4 2 1
4 23_4 15_4 11_4 2 1
4 21_4 15_4 11_4 1 1
4 26_4 15_4 11_4 1 2
4 14_4 15_4 11_4 1 1
4 12_4 15_4 11_4 1 1
4 13_4 15_4 11_4 2 1
4 28_4 15_4 11_4 2 1
4 22_4 15_4 11_4 2 1
4 27_4 15_4 11_4 2 1
4 31_4 15_4 11_4 1 2
4 11_4 0 0 2 1
4 33_4 15_4 11_4 2 1
4 15_4 0 0 1 2
5 17_5 20_5 19_5 1 2
5 16_5 20_5 19_5 1 2
5 19_5 0 0 2 2
5 18_5 20_5 19_5 1 -9
5 20_5 0 0 1 2
6 29_6 30_6 3_6 2 2
6 58_6 0 0 1 -9
6 30_6 0 0 1 2
6 59_6 58_6 29_6 1 2
7 36_7 38_7 39_7 2 2
7 39_7 0 0 2 -9
7 37_7 38_7 39_7 1 2
7 38_7 0 0 1 2
8 676_8 70_8 69_8 1 -9
8 634_8 92_8 632_8 2 1
8 632_8 676_8 53_8 2 1
8 633_8 92_8 632_8 2 1
8 631_8 70_8 69_8 2 1
8 609_8 0 0 1 1
8 610_8 609_8 608_8 1 1
8 608_8 676_8 53_8 2 1
8 607_8 609_8 608_8 1 2
8 41_8 43_8 42_8 1 2
8 40_8 43_8 42_8 1 2
8 43_8 7_8 631_8 1 -9
8 42_8 18_8 17_8 2 -9
8 44_8 43_8 42_8 2 -9
9 753_9 740_9 739_9 2 -9
9 750_9 745_9 743_9 1 2
9 748_9 0 0 1 2
9 749_9 0 0 2 2
9 747_9 746_9 22_9 1 1
9 745_9 748_9 749_9 1 1
9 746_9 748_9 749_9 1 2
9 744_9 745_9 743_9 1 1
9 742_9 740_9 739_9 1 1
9 743_9 0 0 2 1
9 740_9 0 0 1 1
9 741_9 740_9 739_9 1 2
9 739_9 748_9 749_9 2 1
9 47_9 45_9 48_9 1 -9
9 80_9 45_9 48_9 2 2
9 49_9 45_9 48_9 1 -9
9 46_9 45_9 48_9 1 2
9 48_9 748_9 749_9 2 -9
9 45_9 0 0 1 -9
10 50_10 53_10 51_10 2 2
10 51_10 0 0 2 2
10 52_10 53_10 51_10 2 -9
10 53_10 0 0 1 2
11 73_11 71_11 72_11 2 -9
11 72_11 55_11 54_11 2 -9
11 71_11 0 0 1 -9
11 55_11 0 0 1 -9
11 56_11 55_11 54_11 1 -9
11 54_11 57_11 2_11 2 -9
11 57_11 0 0 1 -9
12 63_12 61_12 64_12 1 -9
12 62_12 61_12 64_12 2 -9
12 79_12 61_12 64_12 1 -9
12 77_12 61_12 64_12 1 2
12 78_12 61_12 64_12 1 -9
12 61_12 9_12 8_12 1 -9
12 64_12 50_12 49_12 2 -9
13 65_13 66_13 68_13 1 2
13 67_13 66_13 68_13 2 2
13 66_13 0 0 1 -9
13 68_13 0 0 2 -9
14 112_14 114_14 70_14 1 -9
14 69_14 114_14 70_14 2 2
14 113_14 114_14 70_14 2 -9
14 70_14 0 0 2 2
14 114_14 0 0 1 -9
15 76_15 75_15 74_15 1 2
15 91_15 75_15 74_15 2 -9
15 75_15 0 0 1 2
15 74_15 0 0 2 -9
16 695_16 11_16 664_16 1 1
16 694_16 11_16 664_16 1 1
16 664_16 9_16 8_16 2 2
16 611_16 9_16 8_16 2 1
16 83_16 1_16 84_16 1 2
16 81_16 1_16 84_16 2 2
16 82_16 1_16 84_16 2 -9
16 84_16 9_16 8_16 2 2
17 87_17 90_17 89_17 2 -9
17 88_17 90_17 89_17 2 -9
17 85_17 90_17 89_17 1 2
17 86_17 90_17 89_17 2 2
17 89_17 12_17 11_17 2 -9
17 90_17 9_17 8_17 1 -9
18 94_18 96_18 95_18 1 -9
18 93_18 96_18 95_18 2 -9
18 96_18 0 0 1 2
18 92_18 96_18 95_18 1 2
18 95_18 0 0 2 -9
20 102_20 105_20 104_20 2 2
20 103_20 105_20 104_20 2 2
20 101_20 105_20 104_20 2 2
20 105_20 0 0 1 -9
20 104_20 0 0 2 -9
21 107_21 0 0 2 2
21 106_21 1_21 107_21 1 2
23 117_23 119_23 118_23 1 -9
23 116_23 119_23 118_23 2 -9
23 115_23 119_23 118_23 1 2
23 118_23 0 0 2 1
23 119_23 0 0 1 2
24 122_24 123_24 7_24 1 -9
24 120_24 123_24 121_24 1 2
24 123_24 0 0 1 2
24 121_24 0 0 2 -9
25 125_25 126_25 127_25 1 -9
25 127_25 0 0 2 2
25 124_25 126_25 127_25 1 2
25 126_25 0 0 1 -9
26 130_26 132_26 131_26 1 -9
26 129_26 132_26 131_26 1 2
26 128_26 132_26 131_26 1 2
26 132_26 7_26 6_26 1 2
26 131_26 9_26 8_26 2 -9
28 142_28 0 0 1 -9
28 140_28 142_28 141_28 1 -9
28 141_28 0 0 2 -9
28 139_28 142_28 141_28 2 2
28 138_28 142_28 141_28 2 2
29 615_29 146_29 144_29 1 2
29 145_29 146_29 144_29 1 -9
29 143_29 146_29 144_29 1 2
29 144_29 0 0 2 2
29 146_29 7_29 6_29 1 -9
30 147_30 151_30 150_30 2 -9
30 148_30 151_30 150_30 2 -9
30 150_30 0 0 2 -9
30 151_30 0 0 1 -9
30 149_30 151_30 150_30 2 2
33 194_33 0 0 2 2
33 192_33 0 0 1 1
33 193_33 192_33 191_33 1 1
33 191_33 9_33 7_33 2 -9
33 187_33 192_33 191_33 2 2
33 188_33 19_33 18_33 1 -9
33 161_33 188_33 187_33 1 2
34 242_34 0 0 2 -9
34 305_34 304_34 303_34 1 2
34 190_34 243_34 242_34 2 -9
34 243_34 0 0 1 2
34 216_34 0 0 1 -9
34 304_34 0 0 1 1
34 303_34 36_34 37_34 2 2
34 183_34 304_34 303_34 2 1
34 189_34 216_34 190_34 2 1
34 184_34 216_34 190_34 1 2
34 185_34 184_34 183_34 1 2
34 249_34 184_34 183_34 1 2
35 201_35 0 0 2 1
35 202_35 0 0 1 1
35 200_35 202_35 201_35 2 2
36 211_36 0 0 1 2
36 209_36 211_36 210_36 1 2
36 210_36 0 0 2 1
36 553_36 211_36 210_36 1 1
37 809_37 119_37 807_37 1 1
37 807_37 116_37 806_37 2 2
37 808_37 119_37 807_37 2 2
37 806_37 77_37 76_37 2 2
37 290_37 0 0 2 1
37 293_37 291_37 290_37 2 -9
37 292_37 18_37 415_37 1 2
37 291_37 289_37 288_37 1 1
37 414_37 18_37 415_37 1 2
37 289_37 0 0 1 -9
37 415_37 289_37 288_37 2 2
37 288_37 77_37 76_37 2 2
37 223_37 0 0 1 1
37 224_37 223_37 222_37 2 1
37 221_37 223_37 222_37 1 2
37 222_37 289_37 288_37 2 2
38 669_38 0 0 1 1
38 668_38 669_38 667_38 2 2
38 667_38 11_38 10_38 2 1
38 230_38 0 0 1 2
38 229_38 11_38 10_38 2 1
38 228_38 230_38 229_38 1 2
38 231_38 230_38 229_38 2 1
39 247_39 246_39 245_39 1 1
39 245_39 0 0 2 1
39 246_39 68_39 67_39 1 1
39 244_39 246_39 245_39 2 2
40 637_40 70_40 69_40 2 1
40 636_40 70_40 69_40 1 2
40 635_40 70_40 69_40 2 2
40 342_40 70_40 69_40 1 2
40 258_40 257_40 256_40 1 1
40 259_40 257_40 256_40 2 1
40 257_40 342_40 32_40 1 2
40 255_40 257_40 256_40 1 2
40 256_40 8_40 7_40 2 1
41 297_41 0 0 2 2
41 298_41 0 0 1 2
41 264_41 262_41 261_41 2 2
41 262_41 0 0 1 1
41 263_41 262_41 261_41 2 1
41 260_41 262_41 261_41 1 2
41 261_41 298_41 297_41 2 2
42 271_42 270_42 269_42 1 -9
42 270_42 0 0 1 -9
42 268_42 270_42 269_42 1 2
42 269_42 0 0 2 -9
43 651_43 0 0 2 1
43 650_43 647_43 651_43 1 1
43 648_43 647_43 651_43 2 1
43 649_43 647_43 651_43 1 1
43 647_43 50_43 49_43 1 2
43 630_43 0 0 2 1
43 628_43 626_43 625_43 1 1
43 629_43 50_43 49_43 1 2
43 627_43 626_43 625_43 2 2
43 625_43 50_43 49_43 2 1
43 626_43 0 0 1 1
43 601_43 98_43 97_43 2 2
43 599_43 0 0 2 2
43 600_43 50_43 49_43 2 2
43 598_43 50_43 49_43 1 1
43 350_43 348_43 347_43 1 1
43 349_43 348_43 347_43 1 1
43 348_43 0 0 1 1
43 347_43 50_43 49_43 2 2
43 272_43 348_43 347_43 1 2
44 295_44 0 0 1 1
44 296_44 295_44 294_44 1 1
44 294_44 0 0 2 1
44 248_44 295_44 294_44 1 2
46 670_46 64_46 602_46 2 2
46 671_46 40_46 603_46 1 2
46 672_46 20_46 19_46 2 2
46 604_46 40_46 603_46 2 1
46 605_46 40_46 603_46 2 1
46 602_46 20_46 19_46 2 2
46 603_46 20_46 19_46 2 1
46 285_46 673_46 672_46 2 2
46 287_46 286_46 285_46 2 -9
46 284_46 286_46 285_46 1 2
46 286_46 0 0 1 -9
47 307_47 0 0 1 1
47 306_47 307_47 299_47 1 2
47 299_47 0 0 2 1
48 326_48 325_48 314_48 1 1
48 327_48 325_48 314_48 1 -9
48 313_48 325_48 314_48 2 2
48 314_48 0 0 2 1
49 324_49 0 0 2 1
49 323_49 322_49 324_49 1 1
49 372_49 322_49 373_49 1 2
49 373_49 0 0 2 -9
49 322_49 0 0 1 1
51 498_51 0 0 2 1
51 375_51 499_51 498_51 1 2
51 499_51 0 0 1 2
52 430_52 401_52 400_52 1 1
52 401_52 0 0 1 2
52 383_52 3_52 382_52 2 1
52 400_52 0 0 2 -9
52 381_52 3_52 382_52 1 2
52 382_52 401_52 400_52 2 2
53 606_53 17_53 16_53 2 1
53 388_53 17_53 16_53 2 2
53 387_53 386_53 385_53 2 1
53 385_53 12_53 388_53 2 1
53 386_53 6_53 5_53 1 1
53 384_53 386_53 385_53 1 2
54 390_54 0 0 1 2
54 389_54 390_54 2_54 1 2
55 393_55 0 0 1 -9
55 394_55 393_55 392_55 1 2
55 392_55 0 0 2 2
55 391_55 393_55 392_55 1 2
57 509_57 413_57 412_57 2 -9
57 413_57 0 0 1 1
57 411_57 413_57 412_57 1 2
57 412_57 0 0 2 1
58 950_58 111_58 126_58 1 -9
58 920_58 106_58 105_58 2 1
58 419_58 106_58 105_58 1 2
58 421_58 419_58 6_58 2 -9
58 418_58 5_58 420_58 1 1
58 420_58 0 0 2 -9
58 417_58 419_58 6_58 2 1
58 416_58 418_58 417_58 1 2
59 425_59 424_59 423_59 1 1
59 484_59 5_59 4_59 1 1
59 423_59 0 0 2 -9
59 424_59 5_59 4_59 1 1
59 422_59 424_59 423_59 2 2
60 429_60 428_60 427_60 1 1
60 427_60 48_60 47_60 2 1
60 428_60 0 0 1 2
60 426_60 428_60 427_60 1 2
63 461_63 460_63 459_63 2 1
63 459_63 0 0 2 1
63 462_63 460_63 459_63 2 1
63 460_63 0 0 1 1
63 458_63 460_63 459_63 1 2
65 738_65 68_65 73_65 2 -9
65 736_65 129_65 738_65 1 2
65 737_65 129_65 738_65 2 -9
65 710_65 94_65 577_65 2 1
65 674_65 68_65 73_65 1 1
65 679_65 79_65 571_65 1 2
65 621_65 61_65 60_65 2 -9
65 620_65 619_65 618_65 1 2
65 619_65 0 0 1 2
65 589_65 45_65 587_65 1 1
65 618_65 563_65 564_65 2 2
65 587_65 30_65 556_65 2 1
65 588_65 40_65 556_65 2 2
65 586_65 45_65 587_65 2 1
65 584_65 563_65 564_65 1 2
65 585_65 0 0 2 1
65 583_65 584_65 585_65 1 -9
65 581_65 557_65 558_65 2 1
65 582_65 584_65 585_65 2 1
65 580_65 99_65 579_65 1 2
65 578_65 94_65 577_65 1 2
65 579_65 187_65 186_65 2 -9
65 576_65 572_65 573_65 1 1
65 577_65 77_65 621_65 2 -9
65 575_65 572_65 573_65 2 1
65 573_65 0 0 2 1
65 574_65 572_65 573_65 1 1
65 571_65 61_65 60_65 2 1
65 572_65 563_65 564_65 1 2
65 570_65 569_65 42_65 1 1
65 569_65 30_65 556_65 1 -9
65 566_65 557_65 558_65 1 1
65 567_65 0 0 2 1
65 562_65 36_65 565_65 2 1
65 564_65 61_65 60_65 2 2
65 565_65 563_65 564_65 2 1
65 563_65 0 0 1 -9
65 560_65 0 0 2 -9
65 561_65 559_65 560_65 2 1
65 559_65 563_65 564_65 1 1
65 556_65 563_65 564_65 2 1
65 549_65 563_65 564_65 1 1
65 592_65 557_65 558_65 2 1
65 558_65 0 0 2 1
65 557_65 563_65 564_65 1 2
65 593_65 0 0 1 1
65 591_65 593_65 592_65 1 2
69 597_69 596_69 595_69 1 1
69 595_69 0 0 2 1
69 596_69 0 0 1 1
69 594_69 596_69 595_69 2 2
70 617_70 0 0 1 1
70 616_70 617_70 2_70 2 2
72 751_72 0 0 2 -9
72 752_72 0 0 1 -9
72 644_72 752_72 751_72 1 2
75 693_75 692_75 691_75 2 1
75 692_75 0 0 1 2
75 690_75 692_75 691_75 1 2
75 691_75 0 0 2 2
76 703_76 701_76 700_76 2 1
76 704_76 701_76 700_76 2 1
76 702_76 701_76 700_76 2 1
76 700_76 0 0 2 1
76 701_76 0 0 1 1
76 699_76 701_76 700_76 1 2
77 724_77 3_77 723_77 1 1
77 725_77 4_77 723_77 2 2
77 723_77 0 0 2 2
77 722_77 3_77 723_77 1 2
78 764_78 762_78 763_78 2 2
78 762_78 717_78 716_78 1 1
78 763_78 0 0 2 1
78 716_78 0 0 2 2
78 717_78 0 0 1 1
78 715_78 713_78 712_78 1 1
78 713_78 0 0 1 -9
78 714_78 713_78 712_78 1 2
78 711_78 713_78 712_78 2 2
78 712_78 717_78 716_78 2 1
79 974_79 767_79 33_79 1 2
79 835_79 10_79 811_79 1 1
79 833_79 832_79 831_79 2 1
79 834_79 10_79 811_79 2 2
79 831_79 850_79 36_79 2 1
79 832_79 0 0 1 -9
79 830_79 767_79 33_79 1 -9
79 825_79 830_79 823_79 2 -9
79 823_79 0 0 2 1
79 824_79 830_79 823_79 2 2
79 815_79 0 0 2 1
79 813_79 812_79 815_79 1 -9
79 814_79 812_79 815_79 2 -9
79 811_79 755_79 756_79 2 1
79 812_79 767_79 33_79 1 -9
79 822_79 755_79 756_79 1 2
79 821_79 0 0 2 -9
79 767_79 18_79 17_79 1 2
79 759_79 755_79 756_79 1 1
79 756_79 0 0 2 2
79 758_79 18_79 17_79 2 1
79 755_79 18_79 17_79 1 1
80 770_80 768_80 772_80 1 2
80 771_80 768_80 772_80 2 1
80 768_80 0 0 1 -9
80 769_80 768_80 772_80 1 2
80 772_80 9_80 8_80 2 1
82 819_82 818_82 817_82 2 1
82 820_82 818_82 817_82 2 2
82 817_82 9_82 8_82 2 1
82 818_82 0 0 1 2
82 816_82 818_82 817_82 2 2
90 856_90 854_90 853_90 1 1
90 854_90 0 0 1 2
90 855_90 854_90 853_90 2 2
90 853_90 3_90 2_90 2 2
2002 207_2002 205_2002 204_2002 2 1
2002 208_2002 205_2002 204_2002 1 1
2002 206_2002 205_2002 204_2002 2 2
2002 204_2002 0 0 2 1
2002 205_2002 0 0 1 2
2002 203_2002 205_2002 204_2002 2 2
2024 945_2024 944_2024 943_2024 1 -9
2024 946_2024 944_2024 943_2024 2 -9
2024 944_2024 0 0 1 -9
2024 942_2024 944_2024 943_2024 1 2
2024 943_2024 0 0 2 -9
2505 913_2505 912_2505 911_2505 1 1
2505 911_2505 18_2505 17_2505 2 2
2505 757_2505 18_2505 17_2505 1 2
2505 735_2505 18_2505 17_2505 2 2
2505 728_2505 18_2505 17_2505 1 2
2505 697_2505 696_2505 206_2505 2 2
2505 696_2505 405_2505 22_2505 1 2
2505 660_2505 656_2505 657_2505 1 1
2505 659_2505 656_2505 657_2505 2 1
2505 657_2505 0 0 2 1
2505 658_2505 656_2505 657_2505 2 2
2505 656_2505 912_2505 911_2505 1 2
2505 590_2505 405_2505 22_2505 1 -9
2505 405_2505 18_2505 17_2505 1 2
2505 406_2505 18_2505 17_2505 2 1
2505 311_2505 0 0 2 1
2505 312_2505 728_2505 311_2505 2 2
2505 310_2505 0 0 1 1
2505 308_2505 310_2505 309_2505 1 2
2505 309_2505 728_2505 311_2505 2 1
2505 407_2505 18_2505 17_2505 2 1
